# Supplementary material for: Fascin structural plasticity mediates flexible actin bundle construction
Source: Nat Struct Mol Biol. 2025 Jan 20;32(5):940–52. doi: 10.1038/s41594-024-01477-2 (PMC12086090; doi:10.1038/s41594-024-01477-2)
Supplement: Supplementary file 8 — Statistical source data. [file 41594_2024_1477_MOESM8_ESM.xlsx]

## Sheet: Source_Data_Fig_6C_experimental
cumulative_angle_Experimental
0	0.5	0.5	1	1.5	2
-12.1	-25.9	-27	-59	-56.3	-91.5
-7.1	-32.6	-34.2	-60.7	-55.4
4.8	-26	-15	-51.9
-30.1	-48.5	-37	-48.7
8.6	-36.4	0	-37.6
-8.5	-23.9	-41.9	-62.7
-8.3	-32.5	-12.1	-41.2
8	-20.5	-19.8	-41.2
4.1	10.5	-29.9	-46.2
9.9	-23.1	-23.6	-44.8
-1.8	-22.9	-42.5	-54.5
5.6	-12.6	-22.2	-61
3.4	-5.7	-15.7	-8
10	-19.5	-14.2	-64.6
-21	0.7	-13.4	-50.8
34	-19.9	-27.8	-38.5
-6.8	-17.9	-34.9	-38.6
-6.4	-20.6	-10	-27.8
-4.8	-35.4	-23.1	-60.5
-8.8	22.3	-5.7	-50.8
-8.7	-28.8	-15.5	-47.9
-35.6	-7.3	-29.6	-50
-3.5	-6.7	-24.9	-34.5
-1.9	-4	-16.8	-59.9
-4.1	-35.7	-26.7	4.8
6.1	-2.1	-2.3	-40.8
-25.5	-16.7	-10.1	-59.4
	-40.5	-24.3	-56.8
	-25.4	-20.4	-55
	-9.3	-32.9	-36
	-8.6	-14.2	-34.7
	-10.6	-22.4	-56.9
	-27.2	-27.4	-42
	0.3	-8.9	-34.4
	-3	9.8	-50.9
	-28.5	-12.4	-57.4
	-18.4	-5.3	-47.4
	-19.9	3.1	-31.3
	-21.7	-24.4	-55.1
	-33.8		-52.2
	-29.1		-42.6
	-25.4		-33.9
	-17.9		-53.4
	-20.6		-46.9
	-24.5		-42.1
	-28.9		-37.5
			-44.5
			-32.7
			21.1
			-57.3
			-44.7
			-55.6
			-54.3
			-35.3
			-7.5
			-46.2
			-38
			-54.4
			-40.1
			-28.3
			-33.1
			-47.1
			-19.4
			-15.2
			-37.2

## Sheet: Source_Data_Fig_6C_simulations
cumulative_angle_simulatioins
0	0.5	0.5	1	1.5	2
-18	-12.8	-45.5	-58	-60.5
-0.4	-5.2	-29.4	-40.1	-55.5
-2.1	-9.8	-32.2	-38.7	-56.7
-23.8	-21.4	-18.4	-51.9
2.3	-11.6	-33.8	-37.9
-23.7	-14.4	-22.5	-38.3
-1.2	-4.7	-25.9	-51.9
-18.4	-10.5	-20.6	-57.7
-1.3	-24.1	-20.3	-45.5
-12.5	-15.8	-43	-36.9
-10	-13.8	-30.3	-45.8
-1.8	-12.6	-22.6	-55.7
1.3	-43.8	-18.6	-13.1
-23.9	-31.2	-21.6	-38.7
-3.3	-16.1	-25.9	-61
1.4	-30.5	-19.7	-30
2.4	-30.7	-30.5	-43.8
0.4	-12.8	-13.6	-48.2
2.4	18.3	-15.8	-35.4
-26.2	-29.3	-16	-44.4
-19.6	-14.6	-10.8	-40.4
-3.2	-26	-40.7	-34.7
-2.8	-13.9	-18.7	-38.1
-0.7	-22.5	-22	-51.9
-2.8	-16.7	-21.6	-31.6
2.3	-34.2	-34.6	-49.1
1.2	-35.1	-28.6	-47.5
-15.5	-12.6	-25	-54.8
-7	-25	-10.8	-39.3
-1.4	-11.2	-35.3	-50.5
-2.8	-10.7	-34	-39.4
-25.2	-23.8	-11.5	-57.2
-11.3	-15.6	-18	-40.6
3.6	-17.2	-22.4	-34.9
3.4	-16.4	-35	-51.6
-23.3	-32.4	-31.2	-52.3
3.4		-9.3	-50.8
2.3		-26.7	-53.8
-7.4		-12.4	-57.8
-2.8		-25.5	-35
6.7		-46.9	-46.1
-11.2		-30.8	-47.7
-5.1		-16.7	-54.7
0.7		-18.6	-46.1
7.9		-20.3	-35.5
-6.7		-20.1	-47.6
-23.6		-18.2
-5.7		-30.9
-25		-45.5
-0.7		-25.8
0		-19.7
-3.6		-15.3
-16.8		-32
-16.1
-1.7
5.6
-22.4
2.1
-1.9
-26
-4.3
-2
-1.5
-2.9
