# Supplementary material for: Fascin structural plasticity mediates flexible actin bundle construction
Source: Nat Struct Mol Biol. 2025 Jan 20;32(5):940–52. doi: 10.1038/s41594-024-01477-2 (PMC12086090; doi:10.1038/s41594-024-01477-2)
Supplement: Supplementary file 9 — Statistical source data. [file 41594_2024_1477_MOESM9_ESM.xlsx]

## Sheet: Source_Data_Fig_7_A
	Source_Data_Fig_7_A
	Filament #1 Index
Filament #2 Index		A	B	C	D	E	F	G	H	I	J	K	L	M	N	O	P	Q	R	S	T	U	V	W	X	Y	Z	AA	AB	AC	AD	AE	AF	AH
	A	0	0	0	0	0	0	0	0	0	0	0	0	0	0	0	0	0	0	0	2.19	0	0	0	0	0	0	0	0	2.75	0	2.7	0	0
	B	0	0	2.29	1.85	2.97	0	0	0	0	0	0	0	0	0	0	0	0	0	0	0	0	0	0	0	0	0	0	0	0	0	0	0	0
	C	0	2.29	0	0	2.59	0	0	0	0	0	2.29	0	0	0	0	0	0	0	0	0	0	2.35	0	0	0	0	0	0	0	0	0	0	0
	D	0	1.85	0	0	2.28	0	0	0	2.08	0	0	0	2.68	0	0	0	0	0	0	0	0	0	0	0	0	0	0	0	0	0	0	0	0
	E	0	2.97	2.59	2.28	0	0	0	0	0	0	3.03	0	2.47	3.3	0	0	0	0	0	0	0	0	0	0	0	0	0	0	0	0	0	0	0
	F	0	0	0	0	0	0	0	0	0	0	0	2.61	0	0	2.69	2.02	0	2.96	0	0	0	0	0	0	0	0	0	0	0	0	0	0	0
	G	0	0	0	0	0	0	0	0	0	0	0	0	0	0	0	0	3.39	0	0	0	0	0	0	0	0	0	0	3.05	0	0	0	0	0
	H	0	0	0	0	0	0	0	0	0	2.46	0	0	0	0	0	0	2.55	0	0	0	0	0	2.31	0	0	0	0	0	0	0	0	0	0
	I	0	0	0	2.08	0	0	0	0	0	0	0	0	2.65	0	0	0	0	0	0	2.26	2.15	0	0	0	0	0	0	0	0	0	0	0	0
	J	0	0	0	0	0	0	0	2.46	0	0	0	0	0	0	2.86	0	0	0	2.22	0	0	0	3.18	0	0	0	0	0	0	0	0	0	0
	K	0	0	2.29	0	3.03	0	0	0	0	0	0	0	0	2.83	0	0	0	0	0	0	0	0.976	0	0	0	0	0	0	0	0	0	0	2.3
	L	0	0	0	0	0	2.61	0	0	0	0	0	0	0	0	0	3.34	0	0	0	0	0	2.32	0	2.29	0	0	0	0	0	0	0	0	0
	M	0	0	0	2.68	2.47	0	0	0	2.65	0	0	0	0	2.53	0	0	0	0	0	0	2.22	0	0	0	0	2.22	0	0	0	0	0	0	0
	N	0	0	0	0	3.3	0	0	0	0	0	2.83	0	2.53	0	0	0	0	0	0	0	0	0	0	0	0	2.79	0	0	0	0	0	0	0
	O	0	0	0	0	0	2.69	0	0	0	2.86	0	0	0	0	0	0	0	2.38	2.46	0	0	0	0	0	0	0	0	0	0	0	0	0	0
	P	0	0	0	0	0	2.02	0	0	0	0	0	3.34	0	0	0	0	0	3.01	0	0	0	0	0	2.82	2.21	0	0	0	0	0	0	0	0
	Q	0	0	0	0	0	0	3.39	2.55	0	0	0	0	0	0	0	0	0	0	0	0	0	0	2.96	0	0	0	0	2.51	0	0	0	0	0
	R	0	0	0	0	0	2.96	0	0	0	0	0	0	0	0	2.38	3.01	0	0	2.68	0	0	0	0	0	0	0	0	0	0	0	0	0	0
	S	0	0	0	0	0	0	0	0	0	2.22	0	0	0	0	2.46	0	0	2.68	0	0	0	0	2.81	0	0	0	2.44	0	0	0	0	0	0
	T	2.19	0	0	0	0	0	0	0	2.26	0	0	0	0	0	0	0	0	0	0	0	2.75	0	0	0	0	0	0	0	2.8	0	0	0	0
	U	0	0	0	0	0	0	0	0	2.15	0	0	0	2.22	0	0	0	0	0	0	2.75	0	0	0	0	0	2.88	0	0	2.48	3.04	0	0	0
	V	0	0	2.35	0	0	0	0	0	0	0	0.976	2.32	0	0	0	0	0	0	0	0	0	0	0	2.84	0	0	0	0	0	0	0	0	2.23
	W	0	0	0	0	0	0	0	2.31	0	3.18	0	0	0	0	0	0	2.96	0	2.81	0	0	0	0	0	0	0	2.28	0.399	0	0	0	0	0
	X	0	0	0	0	0	0	0	0	0	0	0	2.29	0	0	0	2.82	0	0	0	0	0	2.84	0	0	2.76	0	0	0	0	0	0	2.25	2.79
	Y	0	0	0	0	0	0	0	0	0	0	0	0	0	0	0	2.21	0	0	0	0	0	0	0	2.76	0	0	0	0	0	0	0	2.37	0
	Z	0	0	0	0	0	0	0	0	0	0	0	0	2.22	2.79	0	0	0	0	0	0	2.88	0	0	0	0	0	0	0	0	2.37	0	0	0
	AA	0	0	0	0	0	0	0	0	0	0	0	0	0	0	0	0	0	0	2.44	0	0	0	2.28	0	0	0	0	2.32	0	0	0	0	0
	AB	0	0	0	0	0	0	3.05	0	0	0	0	0	0	0	0	0	2.51	0	0	0	0	0	0.399	0	0	0	2.32	0	0	0	0	0	0
	AC	2.75	0	0	0	0	0	0	0	0	0	0	0	0	0	0	0	0	0	0	2.8	2.48	0	0	0	0	0	0	0	0	2.7	2.36	0	0
	AD	0	0	0	0	0	0	0	0	0	0	0	0	0	0	0	0	0	0	0	0	3.04	0	0	0	0	2.37	0	0	2.7	0	0	0	0
	AE	2.7	0	0	0	0	0	0	0	0	0	0	0	0	0	0	0	0	0	0	0	0	0	0	0	0	0	0	0	2.36	0	0	0	0
	AF	0	0	0	0	0	0	0	0	0	0	0	0	0	0	0	0	0	0	0	0	0	0	0	2.25	2.37	0	0	0	0	0	0	0	3.32
	AH	0	0	0	0	0	0	0	0	0	0	2.3	0	0	0	0	0	0	0	0	0	0	2.23	0	2.79	0	0	0	0	0	0	0	3.32	0

## Sheet: Source_Data_Fig_7_B
Source_Data_Fig_7_B
Hierarchical Cluster / Filament index #1	Hierarchical Cluster / Filament index #2	Linkage Distance	Total Filaments in Cluster
6	16	0.661233	2
11	15	0.666212	2
31	32	0.668398	2
4	13	0.669823	2
9	22	0.68161	2
20	29	0.695538	2
5	17	0.703715	2
21	23	0.716298	2
10	36	0.718893	3
19	28	0.719751	2
0	30	0.729551	2
3	12	0.731832	2
27	33	0.741531	3
25	38	0.751506	3
14	18	0.754433	2
1	2	0.770861	2
8	44	0.774604	3
7	37	0.786039	3
39	47	0.890471	4
42	43	0.913506	4
24	40	0.91934	3
35	53	0.954303	5
26	50	1.01372	4
41	48	1.05439	5
34	54	1.13153	7
46	49	1.23146	6
45	55	1.24484	7
52	58	1.354	10
51	59	1.37567	11
56	60	1.4606	15
57	61	1.55864	18
62	63	1.64199	33

## Sheet: Source_Data_Fig_7_C
Source_Data_Fig_7_C
Linkage Distance	Mean Size	Largest Size	Smallest Size	Transitivity Average	Transitivity STD	Modularity Average	Modularity STD
0	1	1.04	1	0	0	-0.0393	0.0212
0.01	1	1.04	1	0	0	-0.0393	0.0212
0.02	1	1.04	1	0	0	-0.0393	0.0212
0.03	1	1.04	1	0	0	-0.0393	0.0212
0.04	1	1.04	1	0	0	-0.0393	0.0212
0.05	1	1.04	1	0	0	-0.0393	0.0212
0.06	1	1.04	1	0	0	-0.0393	0.0212
0.07	1	1.04	1	0	0	-0.0393	0.0212
0.08	1	1.04	1	0	0	-0.0393	0.0212
0.09	1	1.04	1	0	0	-0.0393	0.0212
0.1	1	1.04	1	0	0	-0.0393	0.0212
0.11	1	1.04	1	0	0	-0.0393	0.0212
0.12	1	1.04	1	0	0	-0.0393	0.0212
0.13	1	1.04	1	0	0	-0.0393	0.0212
0.14	1	1.04	1	0	0	-0.0393	0.0212
0.15	1	1.04	1	0	0	-0.0393	0.0212
0.16	1	1.04	1	0	0	-0.0393	0.0212
0.17	1	1.04	1	0	0	-0.0393	0.0212
0.18	1	1.04	1	0	0	-0.0393	0.0212
0.19	1	1.04	1	0	0	-0.0393	0.0212
0.2	1	1.04	1	0	0	-0.0393	0.0212
0.21	1	1.04	1	0	0	-0.0393	0.0212
0.22	1	1.04	1	0	0	-0.0393	0.0212
0.23	1	1.04	1	0	0	-0.0393	0.0212
0.24	1	1.04	1	0	0	-0.0393	0.0212
0.25	1	1.04	1	0	0	-0.0393	0.0212
0.26	1	1.04	1	0	0	-0.0393	0.0212
0.27	1	1.04	1	0	0	-0.0382	0.0242
0.28	1	1.04	1	0	0	-0.0382	0.0242
0.29	1	1.04	1	0	0	-0.0382	0.0242
0.3	1	1.04	1	0	0	-0.0382	0.0242
0.31	1	1.04	1	0	0	-0.0382	0.0242
0.32	1	1.04	1	0	0	-0.0382	0.0242
0.33	1	1.04	1	0	0	-0.0382	0.0242
0.34	1	1.04	1	0	0	-0.0382	0.0242
0.35	1	1.04	1	0	0	-0.0382	0.0242
0.36	1	1.04	1	0	0	-0.0382	0.0242
0.37	1	1.04	1	0	0	-0.0382	0.0242
0.38	1	1.04	1	0	0	-0.0373	0.0272
0.39	1	1.04	1	0	0	-0.0373	0.0272
0.4	1	1.04	1	0	0	-0.0373	0.0272
0.41	1	1.08	1	0	0	-0.0357	0.0286
0.42	1	1.08	1	0	0	-0.0357	0.0286
0.43	1	1.08	1	0	0	-0.0357	0.0286
0.44	1	1.08	1	0	0	-0.0357	0.0286
0.45	1	1.08	1	0	0	-0.0349	0.0315
0.46	1	1.08	1	0	0	-0.0349	0.0315
0.47	1	1.08	1	0	0	-0.0349	0.0315
0.48	1	1.08	1	0	0	-0.0349	0.0315
0.49	1	1.08	1	0	0	-0.0349	0.0315
0.5	1	1.08	1	0	0	-0.0349	0.0315
0.51	1	1.08	1	0	0	-0.0349	0.0315
0.52	1	1.08	1	0	0	-0.0349	0.0315
0.53	1	1.08	1	0	0	-0.0349	0.0315
0.54	1.01	1.13	1	0	0	-0.033	0.0343
0.55	1.01	1.17	1	0	0	-0.0313	0.0343
0.56	1.01	1.17	1	0	0	-0.0313	0.0343
0.57	1.01	1.17	1	0	0	-0.0313	0.0343
0.58	1.01	1.17	1	0	0	-0.0313	0.0343
0.59	1.01	1.17	1	0	0	-0.0313	0.0343
0.6	1.01	1.17	1	0	0	-0.0313	0.0343
0.61	1.01	1.17	1	0	0	-0.0313	0.0343
0.62	1.01	1.29	1	0	0	-0.0278	0.035
0.63	1.02	1.33	1	0	0	-0.0258	0.036
0.64	1.02	1.33	1	0	0	-0.0245	0.0383
0.65	1.02	1.38	1	0	0	-0.0219	0.0402
0.66	1.02	1.46	1	0	0	-0.0204	0.0404
0.67	1.04	1.71	1	0	0	-0.00785	0.0431
0.68	1.07	1.79	1	0.000926	0.00444	0.00475	0.046
0.69	1.08	1.83	1	0.000926	0.00444	0.013	0.0481
0.7	1.12	1.96	1	0.000926	0.00444	0.0306	0.0462
0.71	1.18	2	1	0.00316	0.0113	0.0534	0.055
0.72	1.22	2.08	1	0.0051	0.0143	0.0678	0.0607
0.73	1.27	2.17	1	0.00967	0.0199	0.0885	0.0607
0.74	1.33	2.21	1	0.0159	0.0319	0.106	0.0662
0.75	1.38	2.25	1	0.0288	0.0615	0.124	0.0722
0.76	1.45	2.33	1	0.0449	0.0769	0.142	0.0824
0.77	1.49	2.46	1	0.0545	0.0761	0.156	0.0825
0.78	1.57	2.58	1	0.0742	0.0884	0.176	0.0866
0.79	1.63	2.63	1	0.0898	0.104	0.189	0.0908
0.8	1.7	2.75	1	0.117	0.108	0.207	0.0874
0.81	1.77	2.79	1	0.138	0.116	0.221	0.0824
0.82	1.82	2.88	1	0.151	0.11	0.233	0.0745
0.83	1.85	2.96	1	0.162	0.109	0.242	0.0689
0.84	1.88	2.96	1	0.173	0.104	0.248	0.068
0.85	1.94	2.96	1	0.194	0.112	0.258	0.063
0.86	1.97	2.96	1	0.201	0.107	0.264	0.0574
0.87	2	2.96	1	0.214	0.101	0.269	0.0584
0.88	2.02	2.96	1	0.228	0.105	0.273	0.0592
0.89	2.03	2.96	1	0.232	0.101	0.274	0.0592
0.9	2.06	3.04	1	0.241	0.103	0.279	0.0611
0.91	2.12	3.25	1.04	0.254	0.0851	0.29	0.0528
0.92	2.21	3.42	1.04	0.277	0.106	0.303	0.0548
0.93	2.26	3.54	1.04	0.299	0.112	0.313	0.0552
0.94	2.36	3.58	1.21	0.316	0.114	0.322	0.057
0.95	2.42	3.58	1.33	0.337	0.111	0.33	0.0534
0.96	2.48	3.67	1.38	0.358	0.118	0.34	0.0597
0.97	2.51	3.75	1.42	0.367	0.119	0.344	0.0634
0.98	2.6	3.92	1.46	0.393	0.112	0.357	0.0608
0.99	2.66	3.96	1.5	0.412	0.117	0.362	0.0576
1	2.77	4.13	1.71	0.437	0.111	0.37	0.0577
1.01	2.78	4.13	1.79	0.438	0.111	0.371	0.0581
1.02	2.88	4.25	1.92	0.457	0.125	0.378	0.058
1.03	2.96	4.46	1.96	0.479	0.12	0.388	0.0619
1.04	3.03	4.5	2	0.495	0.0995	0.394	0.0612
1.05	3.09	4.58	2	0.503	0.0997	0.398	0.0628
1.06	3.27	4.88	2.08	0.519	0.11	0.413	0.0606
1.07	3.35	5.04	2.08	0.532	0.112	0.42	0.0636
1.08	3.44	5.21	2.08	0.539	0.107	0.428	0.0679
1.09	3.52	5.21	2.08	0.56	0.0997	0.431	0.0657
1.1	3.64	5.46	2.08	0.568	0.0962	0.441	0.068
1.11	3.74	5.54	2.13	0.578	0.101	0.444	0.0698
1.12	3.88	5.75	2.25	0.593	0.0924	0.452	0.0727
1.13	3.98	5.88	2.29	0.6	0.0874	0.457	0.0732
1.14	4.26	6.46	2.54	0.617	0.0935	0.464	0.0758
1.15	4.45	6.63	2.67	0.622	0.0945	0.472	0.0781
1.16	4.52	6.71	2.75	0.624	0.094	0.475	0.0805
1.17	4.78	7.04	3.04	0.625	0.0894	0.481	0.0798
1.18	4.88	7.25	3.13	0.625	0.0887	0.485	0.0806
1.19	5.18	7.46	3.54	0.627	0.093	0.478	0.117
1.2	5.22	7.54	3.54	0.63	0.0886	0.479	0.118
1.21	5.33	7.63	3.67	0.629	0.0904	0.483	0.121
1.22	5.4	7.75	3.71	0.635	0.0874	0.486	0.123
1.23	5.42	7.75	3.71	0.634	0.0873	0.487	0.124
1.24	5.45	8.17	3.57	0.634	0.0796	0.51	0.0738
1.25	5.63	8.17	3.74	0.621	0.0762	0.515	0.0781
1.26	5.76	8.39	3.83	0.615	0.0748	0.518	0.0789
1.27	6.22	8.87	4.09	0.603	0.0715	0.517	0.0867
1.28	6.35	9.13	4.17	0.598	0.0713	0.519	0.0871
1.29	6.7	9.83	4.35	0.584	0.0649	0.522	0.0937
1.3	7.04	10.3	4.52	0.575	0.0587	0.524	0.0942
1.31	7.11	10.3	4.65	0.572	0.0598	0.524	0.0942
1.32	7.8	10.9	5.35	0.567	0.0642	0.511	0.14
1.33	8.02	11.1	5.57	0.557	0.0546	0.512	0.14
1.34	8.57	12	5.83	0.554	0.0533	0.51	0.14
1.35	8.57	12	5.83	0.554	0.0533	0.51	0.14
1.36	8.96	13.2	5.91	0.549	0.05	0.5	0.145
1.37	8.59	13.1	5.36	0.548	0.0371	0.517	0.112
1.38	9.14	13.9	5.59	0.536	0.0309	0.516	0.113
1.39	9.74	14.1	6.45	0.53	0.0389	0.504	0.147
1.4	10.3	14.5	6.86	0.521	0.0364	0.498	0.152
1.41	10.7	15.5	6.86	0.519	0.0344	0.49	0.148
1.42	11.9	16.5	7.86	0.506	0.036	0.466	0.181
1.43	12.6	17.4	8.55	0.498	0.0366	0.454	0.175
1.44	13.2	18.4	8.52	0.496	0.0345	0.448	0.174
1.45	13.7	18.9	9.33	0.488	0.0298	0.441	0.171
1.46	14.2	18.9	10	0.482	0.0253	0.435	0.167
1.47	14.9	19.6	10.3	0.479	0.0232	0.449	0.139
1.48	15.3	19.6	10.9	0.476	0.0257	0.446	0.138
1.49	18.3	21.9	14.6	0.473	0.029	0.419	0.171
1.5	21.3	24.1	18.6	0.464	0.0349	0.365	0.202
1.51	22.9	26.2	19.7	0.462	0.0365	0.317	0.203
1.52	24.1	27.3	21.1	0.458	0.0356	0.275	0.222
1.53	27.4	29.7	25.2	0.453	0.0383	0.213	0.234
1.54	24.8	27.8	22.1	0.456	0.0399	0.233	0.227
1.55	24	27.5	20.7	0.462	0.0356	0.222	0.217
1.56	27.5	29.4	25.9	0.451	0.0296	0.153	0.209
1.57	29.1	31.2	27.3	0.449	0.0276	0.144	0.208
1.58	26	27.8	24.2	0.457	0.023	0.182	0.207
1.59	27.6	29.3	25.8	0.453	0.0217	0.136	0.196
1.6	30.3	32.3	28.4	0.452	0.025	0.0977	0.173
1.61	28.3	31.4	25.2	0.457	0.0249	0.156	0.197
1.62	30.4	34.3	26.5	0.453	0.0269	0.195	0.202
1.63	36.4	36.8	36	0.446	0.0238	0.116	0.201
1.64	39.2	39.7	38.7	0.446	0.0275	0.155	0.219
1.65	40.5	40.5	40.5	0.455	0.0104	3.33e-16	3.33e-16
1.66	40.5	40.5	40.5	0.455	0.0104	3.33e-16	3.33e-16
1.67	40.5	40.5	40.5	0.455	0.0104	3.33e-16	3.33e-16
1.68	33	33	33	0.466	0	0	0
1.69	33	33	33	0.466	0	0	0
