# Supplementary material for: Fascin structural plasticity mediates flexible actin bundle construction
Source: Nat Struct Mol Biol. 2025 Jan 20;32(5):940–52. doi: 10.1038/s41594-024-01477-2 (PMC12086090; doi:10.1038/s41594-024-01477-2)
Supplement: Supplementary file 11 — Statistical source data. [file 41594_2024_1477_MOESM11_ESM.xlsx]

## Sheet: Extended_Data_Fig_7_F_G
Subtomogram Name	Amplitude along eigenvector 1	Mahalanobis distance
PseudoSubtomo/job044/Subtomograms/ts044/2_data.mrc	4831.66	2.32569
PseudoSubtomo/job044/Subtomograms/ts044/3_data.mrc	-1410.79	2.65139
PseudoSubtomo/job044/Subtomograms/ts044/4_data.mrc	2128.21	4.88309
PseudoSubtomo/job044/Subtomograms/ts044/5_data.mrc	6123.99	5.47543
PseudoSubtomo/job044/Subtomograms/ts044/6_data.mrc	-618.196	1.94902
PseudoSubtomo/job044/Subtomograms/ts044/7_data.mrc	-1021.79	0.585708
PseudoSubtomo/job044/Subtomograms/ts044/8_data.mrc	-254.297	3.01912
PseudoSubtomo/job044/Subtomograms/ts044/9_data.mrc	-1530.35	1.06465
PseudoSubtomo/job044/Subtomograms/ts044/10_data.mrc	536.829	2.8696
PseudoSubtomo/job044/Subtomograms/ts044/11_data.mrc	481.584	1.4543
PseudoSubtomo/job044/Subtomograms/ts044/12_data.mrc	2058.4	2.68854
PseudoSubtomo/job044/Subtomograms/ts044/13_data.mrc	-677.137	3.29967
PseudoSubtomo/job044/Subtomograms/ts044/14_data.mrc	-1242.36	1.60657
PseudoSubtomo/job044/Subtomograms/ts044/15_data.mrc	-704.403	1.29814
PseudoSubtomo/job044/Subtomograms/ts044/16_data.mrc	172.829	1.42014
PseudoSubtomo/job044/Subtomograms/ts044/17_data.mrc	4693.66	2.31992
PseudoSubtomo/job044/Subtomograms/ts044/18_data.mrc	-849.634	1.47598
PseudoSubtomo/job044/Subtomograms/ts044/19_data.mrc	2040.68	0.864002
PseudoSubtomo/job044/Subtomograms/ts044/20_data.mrc	-2979.51	1.75406
PseudoSubtomo/job044/Subtomograms/ts044/21_data.mrc	2262.43	1.23408
PseudoSubtomo/job044/Subtomograms/ts044/22_data.mrc	-3656.64	2.98848
PseudoSubtomo/job044/Subtomograms/ts044/23_data.mrc	-3138.41	2.3411
PseudoSubtomo/job044/Subtomograms/ts044/24_data.mrc	4195.63	2.11651
PseudoSubtomo/job044/Subtomograms/ts044/25_data.mrc	871.827	3.34869
PseudoSubtomo/job044/Subtomograms/ts044/26_data.mrc	876.078	1.80125
PseudoSubtomo/job044/Subtomograms/ts044/27_data.mrc	-2971.06	1.95336
PseudoSubtomo/job044/Subtomograms/ts044/28_data.mrc	-1458.74	0.782542
PseudoSubtomo/job044/Subtomograms/ts044/29_data.mrc	5337.16	2.20762
PseudoSubtomo/job044/Subtomograms/ts044/31_data.mrc	-1723.39	2.46617
PseudoSubtomo/job044/Subtomograms/ts044/32_data.mrc	1305.26	2.69773
PseudoSubtomo/job044/Subtomograms/ts044/33_data.mrc	-3889.26	2.7371
PseudoSubtomo/job044/Subtomograms/ts044/34_data.mrc	-1411.01	1.52004
PseudoSubtomo/job044/Subtomograms/ts044/35_data.mrc	2779.96	0.993866
PseudoSubtomo/job044/Subtomograms/ts044/36_data.mrc	-328.302	1.80705
PseudoSubtomo/job044/Subtomograms/ts044/37_data.mrc	-543.782	2.26934
PseudoSubtomo/job044/Subtomograms/ts044/38_data.mrc	2078.99	0.671638
PseudoSubtomo/job044/Subtomograms/ts044/39_data.mrc	2808.25	1.6257
PseudoSubtomo/job044/Subtomograms/ts044/40_data.mrc	3314.55	1.16122
PseudoSubtomo/job044/Subtomograms/ts044/41_data.mrc	-1107.5	1.58403
PseudoSubtomo/job044/Subtomograms/ts044/42_data.mrc	-1411.19	4.36177
PseudoSubtomo/job044/Subtomograms/ts044/43_data.mrc	-3861.15	2.57565
PseudoSubtomo/job044/Subtomograms/ts044/44_data.mrc	-2694.16	1.75731
PseudoSubtomo/job044/Subtomograms/ts044/45_data.mrc	1314.81	0.743022
PseudoSubtomo/job044/Subtomograms/ts044/46_data.mrc	-2629.84	1.53231
PseudoSubtomo/job044/Subtomograms/ts044/47_data.mrc	-2887.9	1.36358
PseudoSubtomo/job044/Subtomograms/ts044/48_data.mrc	-2703.48	1.51405
PseudoSubtomo/job044/Subtomograms/ts044/49_data.mrc	-2071.16	1.99892
PseudoSubtomo/job044/Subtomograms/ts044/50_data.mrc	4688.2	1.828
PseudoSubtomo/job044/Subtomograms/ts044/51_data.mrc	3492.43	1.51922
PseudoSubtomo/job044/Subtomograms/ts044/52_data.mrc	-2487.74	1.09564
PseudoSubtomo/job044/Subtomograms/ts044/53_data.mrc	5756.86	1.88117
PseudoSubtomo/job044/Subtomograms/ts044/54_data.mrc	-616.06	2.08429
PseudoSubtomo/job044/Subtomograms/ts044/55_data.mrc	5055.77	3.16734
PseudoSubtomo/job044/Subtomograms/ts044/56_data.mrc	1321.01	2.20791
PseudoSubtomo/job044/Subtomograms/ts044/57_data.mrc	-935.629	1.80605
PseudoSubtomo/job044/Subtomograms/ts044/58_data.mrc	-2813.12	1.66253
PseudoSubtomo/job044/Subtomograms/ts044/59_data.mrc	-298.936	1.20064
PseudoSubtomo/job044/Subtomograms/ts044/60_data.mrc	-4220.78	1.84356
PseudoSubtomo/job044/Subtomograms/ts044/61_data.mrc	-337.59	2.03605
PseudoSubtomo/job044/Subtomograms/ts044/62_data.mrc	-7310.41	2.61498
PseudoSubtomo/job044/Subtomograms/ts044/63_data.mrc	755.38	2.35517
PseudoSubtomo/job044/Subtomograms/ts044/64_data.mrc	-4261.52	4.26107
PseudoSubtomo/job044/Subtomograms/ts044/65_data.mrc	1174.31	1.91512
PseudoSubtomo/job044/Subtomograms/ts044/66_data.mrc	-421.998	0.607627
PseudoSubtomo/job044/Subtomograms/ts044/67_data.mrc	-2098.46	3.88668
PseudoSubtomo/job044/Subtomograms/ts044/68_data.mrc	1422.66	2.13328
PseudoSubtomo/job044/Subtomograms/ts044/69_data.mrc	-55.6126	1.99894
PseudoSubtomo/job044/Subtomograms/ts044/71_data.mrc	2993.57	4.16054
PseudoSubtomo/job044/Subtomograms/ts044/72_data.mrc	-2155.59	1.46206
PseudoSubtomo/job044/Subtomograms/ts044/73_data.mrc	-4757.03	1.70204
PseudoSubtomo/job044/Subtomograms/ts044/74_data.mrc	4362.66	2.2482
PseudoSubtomo/job044/Subtomograms/ts044/75_data.mrc	3367.52	1.9139
PseudoSubtomo/job044/Subtomograms/ts044/76_data.mrc	7495.2	3.5523
PseudoSubtomo/job044/Subtomograms/ts044/77_data.mrc	-407.576	2.68731
PseudoSubtomo/job044/Subtomograms/ts044/78_data.mrc	2794.1	1.48433
PseudoSubtomo/job044/Subtomograms/ts044/79_data.mrc	-1420.25	0.569046
PseudoSubtomo/job044/Subtomograms/ts044/80_data.mrc	-6869.14	2.75067
PseudoSubtomo/job044/Subtomograms/ts044/81_data.mrc	1816.08	2.62985
PseudoSubtomo/job044/Subtomograms/ts044/82_data.mrc	-4959.6	2.4159
PseudoSubtomo/job044/Subtomograms/ts044/83_data.mrc	3420.34	1.62143
PseudoSubtomo/job044/Subtomograms/ts044/84_data.mrc	4192.67	1.57521
PseudoSubtomo/job044/Subtomograms/ts044/85_data.mrc	1344.53	0.902727
PseudoSubtomo/job044/Subtomograms/ts044/86_data.mrc	6024.65	2.7637
PseudoSubtomo/job044/Subtomograms/ts044/87_data.mrc	4325.12	1.83258
PseudoSubtomo/job044/Subtomograms/ts044/88_data.mrc	-5101.78	2.42124
PseudoSubtomo/job044/Subtomograms/ts044/89_data.mrc	-1077.83	2.86008
PseudoSubtomo/job044/Subtomograms/ts044/90_data.mrc	1872.8	1.58242
PseudoSubtomo/job044/Subtomograms/ts044/91_data.mrc	-529.37	3.37743
PseudoSubtomo/job044/Subtomograms/ts044/92_data.mrc	1263.26	1.63471
PseudoSubtomo/job044/Subtomograms/ts044/93_data.mrc	-1765.09	3.18484
PseudoSubtomo/job044/Subtomograms/ts044/94_data.mrc	4736.8	3.30275
PseudoSubtomo/job044/Subtomograms/ts044/95_data.mrc	5027.33	2.10174
PseudoSubtomo/job044/Subtomograms/ts044/96_data.mrc	-2192.79	1.15156
PseudoSubtomo/job044/Subtomograms/ts044/97_data.mrc	694.388	1.22764
PseudoSubtomo/job044/Subtomograms/ts044/98_data.mrc	-517.223	1.91551
PseudoSubtomo/job044/Subtomograms/ts044/99_data.mrc	-3525.82	2.39499
PseudoSubtomo/job044/Subtomograms/ts044/100_data.mrc	2767.62	1.48346
PseudoSubtomo/job044/Subtomograms/ts044/101_data.mrc	2914.47	1.46544
PseudoSubtomo/job044/Subtomograms/ts044/102_data.mrc	2435.25	2.29911
PseudoSubtomo/job044/Subtomograms/ts044/103_data.mrc	-5400.09	2.38203
PseudoSubtomo/job044/Subtomograms/ts044/104_data.mrc	-4721.42	1.62851
PseudoSubtomo/job044/Subtomograms/ts044/105_data.mrc	-2399.27	2.09797
PseudoSubtomo/job044/Subtomograms/ts044/106_data.mrc	5761.76	2.67296
PseudoSubtomo/job044/Subtomograms/ts044/107_data.mrc	2438.6	1.73169
PseudoSubtomo/job044/Subtomograms/ts044/108_data.mrc	-2328.6	2.37228
PseudoSubtomo/job044/Subtomograms/ts044/109_data.mrc	-1201.92	0.93131
PseudoSubtomo/job044/Subtomograms/ts044/110_data.mrc	3280.78	3.63323
PseudoSubtomo/job044/Subtomograms/ts044/111_data.mrc	289.13	3.44061
PseudoSubtomo/job044/Subtomograms/ts044/112_data.mrc	191.117	1.4312
PseudoSubtomo/job044/Subtomograms/ts044/113_data.mrc	460.276	2.37951
PseudoSubtomo/job044/Subtomograms/ts044/114_data.mrc	4727.16	3.02457
PseudoSubtomo/job044/Subtomograms/ts044/115_data.mrc	-783.639	1.34137
PseudoSubtomo/job044/Subtomograms/ts044/116_data.mrc	7021.31	2.45712
PseudoSubtomo/job044/Subtomograms/ts044/117_data.mrc	-1140.84	2.15956
PseudoSubtomo/job044/Subtomograms/ts044/118_data.mrc	-2399.46	2.06345
PseudoSubtomo/job044/Subtomograms/ts044/119_data.mrc	-797.322	0.763291
PseudoSubtomo/job044/Subtomograms/ts044/120_data.mrc	-209.761	2.61798
PseudoSubtomo/job044/Subtomograms/ts044/121_data.mrc	1205.44	0.907004
PseudoSubtomo/job044/Subtomograms/ts044/122_data.mrc	805.149	0.684166
PseudoSubtomo/job044/Subtomograms/ts044/123_data.mrc	3985.2	2.08439
PseudoSubtomo/job044/Subtomograms/ts044/124_data.mrc	1172.69	0.738002
PseudoSubtomo/job044/Subtomograms/ts044/125_data.mrc	-3654.82	1.65798
PseudoSubtomo/job044/Subtomograms/ts044/126_data.mrc	-4972.81	6.03514
PseudoSubtomo/job044/Subtomograms/ts044/127_data.mrc	-2923.11	1.49753
PseudoSubtomo/job044/Subtomograms/ts044/128_data.mrc	-2121.51	1.26414
PseudoSubtomo/job044/Subtomograms/ts044/129_data.mrc	-4394.74	3.5948
PseudoSubtomo/job044/Subtomograms/ts044/130_data.mrc	-1018.95	1.2656
PseudoSubtomo/job044/Subtomograms/ts044/131_data.mrc	-1433.86	0.814694
PseudoSubtomo/job044/Subtomograms/ts044/132_data.mrc	-2285.43	3.04323
PseudoSubtomo/job044/Subtomograms/ts044/133_data.mrc	-2917.56	1.6494
PseudoSubtomo/job044/Subtomograms/ts044/134_data.mrc	3322.48	1.50995
PseudoSubtomo/job044/Subtomograms/ts044/135_data.mrc	3295.12	1.65718
PseudoSubtomo/job044/Subtomograms/ts044/136_data.mrc	-1047.49	0.64858
PseudoSubtomo/job044/Subtomograms/ts044/137_data.mrc	2204.29	2.81763
PseudoSubtomo/job044/Subtomograms/ts044/138_data.mrc	-1083.78	1.38876
PseudoSubtomo/job044/Subtomograms/ts044/139_data.mrc	-1297.7	2.15741
PseudoSubtomo/job044/Subtomograms/ts044/140_data.mrc	4813.08	3.10307
PseudoSubtomo/job044/Subtomograms/ts044/141_data.mrc	-2007.99	3.49746
PseudoSubtomo/job044/Subtomograms/ts044/142_data.mrc	3252.82	2.46643
PseudoSubtomo/job044/Subtomograms/ts044/143_data.mrc	-2936.28	2.69611
PseudoSubtomo/job044/Subtomograms/ts044/144_data.mrc	1029.16	1.5567
PseudoSubtomo/job044/Subtomograms/ts044/145_data.mrc	-772.299	1.25436
PseudoSubtomo/job044/Subtomograms/ts044/146_data.mrc	-6091.43	2.30316
PseudoSubtomo/job044/Subtomograms/ts044/147_data.mrc	1646.98	3.68486
PseudoSubtomo/job044/Subtomograms/ts044/148_data.mrc	-4172.13	2.22627
PseudoSubtomo/job044/Subtomograms/ts044/149_data.mrc	-4904.24	2.43997
PseudoSubtomo/job044/Subtomograms/ts044/151_data.mrc	-2568.49	2.89136
PseudoSubtomo/job044/Subtomograms/ts044/152_data.mrc	-3132.48	2.3948
PseudoSubtomo/job044/Subtomograms/ts044/153_data.mrc	-1054.7	2.01241
PseudoSubtomo/job044/Subtomograms/ts044/154_data.mrc	4092.92	3.76467
PseudoSubtomo/job044/Subtomograms/ts044/155_data.mrc	-1901.75	1.69766
PseudoSubtomo/job044/Subtomograms/ts044/156_data.mrc	3607.07	1.57349
PseudoSubtomo/job044/Subtomograms/ts044/157_data.mrc	7220.23	2.37772
PseudoSubtomo/job044/Subtomograms/ts044/158_data.mrc	198.978	0.393216
PseudoSubtomo/job044/Subtomograms/ts044/159_data.mrc	887.386	1.17203
PseudoSubtomo/job044/Subtomograms/ts044/160_data.mrc	-2071.87	1.03397
PseudoSubtomo/job044/Subtomograms/ts044/161_data.mrc	609.769	1.10522
PseudoSubtomo/job044/Subtomograms/ts044/162_data.mrc	3757.85	1.7928
PseudoSubtomo/job044/Subtomograms/ts044/163_data.mrc	1897.35	1.13306
PseudoSubtomo/job044/Subtomograms/ts044/164_data.mrc	136.783	1.77484
PseudoSubtomo/job044/Subtomograms/ts044/165_data.mrc	-3730.57	3.31945
PseudoSubtomo/job044/Subtomograms/ts044/166_data.mrc	2713.84	1.139
PseudoSubtomo/job044/Subtomograms/ts044/167_data.mrc	152.834	2.29597
PseudoSubtomo/job044/Subtomograms/ts044/168_data.mrc	927.73	1.00228
PseudoSubtomo/job044/Subtomograms/ts044/169_data.mrc	-6023.54	2.17157
PseudoSubtomo/job044/Subtomograms/ts044/170_data.mrc	2079.72	1.51972
PseudoSubtomo/job044/Subtomograms/ts044/171_data.mrc	-2810.88	1.36459
PseudoSubtomo/job044/Subtomograms/ts044/172_data.mrc	3008.46	1.76094
PseudoSubtomo/job044/Subtomograms/ts044/173_data.mrc	-1188.06	2.72878
PseudoSubtomo/job044/Subtomograms/ts044/174_data.mrc	1222.92	0.781689
PseudoSubtomo/job044/Subtomograms/ts044/175_data.mrc	540.792	2.27214
PseudoSubtomo/job044/Subtomograms/ts044/176_data.mrc	6637.38	5.0431
PseudoSubtomo/job044/Subtomograms/ts044/177_data.mrc	-1673.28	0.865087
PseudoSubtomo/job044/Subtomograms/ts044/178_data.mrc	-3312.52	2.37179
PseudoSubtomo/job044/Subtomograms/ts044/179_data.mrc	-460.729	0.639724
PseudoSubtomo/job044/Subtomograms/ts044/180_data.mrc	4202.55	2.69627
PseudoSubtomo/job044/Subtomograms/ts044/181_data.mrc	-825.061	0.388207
PseudoSubtomo/job044/Subtomograms/ts044/182_data.mrc	-4293.29	3.2576
PseudoSubtomo/job044/Subtomograms/ts044/183_data.mrc	4885.12	2.86096
PseudoSubtomo/job044/Subtomograms/ts044/184_data.mrc	-261.671	1.75145
PseudoSubtomo/job044/Subtomograms/ts044/185_data.mrc	770.453	1.52592
PseudoSubtomo/job044/Subtomograms/ts044/186_data.mrc	-3019.41	1.65185
PseudoSubtomo/job044/Subtomograms/ts044/187_data.mrc	-3856.4	1.98915
PseudoSubtomo/job044/Subtomograms/ts044/188_data.mrc	4296.65	2.05968
PseudoSubtomo/job044/Subtomograms/ts044/189_data.mrc	1255.85	2.91526
PseudoSubtomo/job044/Subtomograms/ts044/190_data.mrc	1190.37	1.99699
PseudoSubtomo/job044/Subtomograms/ts044/191_data.mrc	-1216.51	2.21063
PseudoSubtomo/job044/Subtomograms/ts044/192_data.mrc	-1884.38	3.83481
PseudoSubtomo/job044/Subtomograms/ts044/193_data.mrc	-43.5545	1.81121
PseudoSubtomo/job044/Subtomograms/ts044/195_data.mrc	3908	3.0101
PseudoSubtomo/job044/Subtomograms/ts044/196_data.mrc	861.401	1.90628
PseudoSubtomo/job044/Subtomograms/ts044/197_data.mrc	-3686.52	2.98709
PseudoSubtomo/job044/Subtomograms/ts044/198_data.mrc	-3199.08	1.31869
PseudoSubtomo/job044/Subtomograms/ts044/199_data.mrc	-2164.8	1.44983
PseudoSubtomo/job044/Subtomograms/ts044/200_data.mrc	3511.5	2.14462
PseudoSubtomo/job044/Subtomograms/ts044/201_data.mrc	-541.16	3.12424
PseudoSubtomo/job044/Subtomograms/ts044/202_data.mrc	802.487	0.750193
PseudoSubtomo/job044/Subtomograms/ts044/203_data.mrc	-766.519	2.02393
PseudoSubtomo/job044/Subtomograms/ts044/204_data.mrc	7853.99	2.91149
PseudoSubtomo/job044/Subtomograms/ts044/205_data.mrc	-3255.24	2.68745
PseudoSubtomo/job044/Subtomograms/ts044/206_data.mrc	19.9504	2.33264
PseudoSubtomo/job044/Subtomograms/ts044/207_data.mrc	1702.35	1.90041
PseudoSubtomo/job044/Subtomograms/ts044/208_data.mrc	216.835	2.26375
PseudoSubtomo/job044/Subtomograms/ts044/209_data.mrc	522.258	1.52466
PseudoSubtomo/job044/Subtomograms/ts044/210_data.mrc	-4058.22	2.19873
PseudoSubtomo/job044/Subtomograms/ts044/211_data.mrc	-3522.52	1.42231
PseudoSubtomo/job044/Subtomograms/ts044/212_data.mrc	5546.17	5.07068
PseudoSubtomo/job044/Subtomograms/ts044/213_data.mrc	-3539.88	1.64058
PseudoSubtomo/job044/Subtomograms/ts044/214_data.mrc	1062.58	1.51887
PseudoSubtomo/job044/Subtomograms/ts044/215_data.mrc	671.036	1.00284
PseudoSubtomo/job044/Subtomograms/ts044/216_data.mrc	-1671.11	1.72529
PseudoSubtomo/job044/Subtomograms/ts044/217_data.mrc	-297.869	2.41625
PseudoSubtomo/job044/Subtomograms/ts044/218_data.mrc	-6644.51	2.2215
PseudoSubtomo/job044/Subtomograms/ts044/219_data.mrc	1628.31	1.40759
PseudoSubtomo/job044/Subtomograms/ts044/220_data.mrc	1872.85	1.30279
PseudoSubtomo/job044/Subtomograms/ts044/221_data.mrc	499.841	2.61448
PseudoSubtomo/job044/Subtomograms/ts044/222_data.mrc	732	3.66703
PseudoSubtomo/job044/Subtomograms/ts044/223_data.mrc	-2086.26	1.5834
PseudoSubtomo/job044/Subtomograms/ts044/224_data.mrc	5881.01	2.16818
PseudoSubtomo/job044/Subtomograms/ts044/225_data.mrc	-1805.75	2.16609
PseudoSubtomo/job044/Subtomograms/ts044/226_data.mrc	-2900.47	1.5953
PseudoSubtomo/job044/Subtomograms/ts044/227_data.mrc	-1641.09	1.59334
PseudoSubtomo/job044/Subtomograms/ts044/228_data.mrc	-1213.83	2.41791
PseudoSubtomo/job044/Subtomograms/ts044/229_data.mrc	4364.2	2.4732
PseudoSubtomo/job044/Subtomograms/ts044/230_data.mrc	-6244.37	4.36335
PseudoSubtomo/job044/Subtomograms/ts044/231_data.mrc	-4862.17	1.98328
PseudoSubtomo/job044/Subtomograms/ts044/232_data.mrc	1749.65	0.930793
PseudoSubtomo/job044/Subtomograms/ts044/233_data.mrc	4492.23	2.2864
PseudoSubtomo/job044/Subtomograms/ts044/234_data.mrc	4991.81	2.71147
PseudoSubtomo/job044/Subtomograms/ts044/235_data.mrc	2664.18	1.64301
PseudoSubtomo/job044/Subtomograms/ts044/236_data.mrc	-3826.22	2.63214
PseudoSubtomo/job044/Subtomograms/ts044/237_data.mrc	-76.1676	0.886822
PseudoSubtomo/job044/Subtomograms/ts044/238_data.mrc	3336.45	1.57421
PseudoSubtomo/job044/Subtomograms/ts044/239_data.mrc	-1621.01	0.97318
PseudoSubtomo/job044/Subtomograms/ts044/240_data.mrc	8062.9	2.88488
PseudoSubtomo/job044/Subtomograms/ts044/241_data.mrc	6391.35	1.89024
PseudoSubtomo/job044/Subtomograms/ts044/242_data.mrc	-1127.54	2.3733
PseudoSubtomo/job044/Subtomograms/ts044/243_data.mrc	-5550.79	2.24247
PseudoSubtomo/job044/Subtomograms/ts044/244_data.mrc	-1126.36	1.22482
PseudoSubtomo/job044/Subtomograms/ts044/245_data.mrc	-277.723	1.33884
PseudoSubtomo/job044/Subtomograms/ts044/246_data.mrc	-1334.95	1.03121
PseudoSubtomo/job044/Subtomograms/ts044/247_data.mrc	-3600.05	1.53748
PseudoSubtomo/job044/Subtomograms/ts044/248_data.mrc	709.797	1.99965
PseudoSubtomo/job044/Subtomograms/ts044/249_data.mrc	-2353.01	2.43067
PseudoSubtomo/job044/Subtomograms/ts044/250_data.mrc	7320.03	2.82114
PseudoSubtomo/job044/Subtomograms/ts044/251_data.mrc	-4703.98	3.40693
PseudoSubtomo/job044/Subtomograms/ts044/252_data.mrc	4157.71	3.51249
PseudoSubtomo/job044/Subtomograms/ts044/253_data.mrc	3462.08	2.31196
PseudoSubtomo/job044/Subtomograms/ts044/254_data.mrc	3615.91	3.46597
PseudoSubtomo/job044/Subtomograms/ts044/255_data.mrc	-6846.55	2.47432
PseudoSubtomo/job044/Subtomograms/ts044/256_data.mrc	621.222	2.20841
PseudoSubtomo/job044/Subtomograms/ts044/257_data.mrc	-3598.76	2.98612
PseudoSubtomo/job044/Subtomograms/ts044/258_data.mrc	-1776.39	2.80926
PseudoSubtomo/job044/Subtomograms/ts044/259_data.mrc	-4088.5	1.32407
PseudoSubtomo/job044/Subtomograms/ts044/260_data.mrc	1268.54	1.0372
PseudoSubtomo/job044/Subtomograms/ts044/261_data.mrc	-2208.26	2.51271
PseudoSubtomo/job044/Subtomograms/ts044/262_data.mrc	-234.582	0.779085
PseudoSubtomo/job044/Subtomograms/ts044/263_data.mrc	-6847.76	3.25217
PseudoSubtomo/job044/Subtomograms/ts044/264_data.mrc	6392.91	3.09752
PseudoSubtomo/job044/Subtomograms/ts044/265_data.mrc	-4310.61	1.70113
PseudoSubtomo/job044/Subtomograms/ts044/266_data.mrc	6723.82	2.56348
PseudoSubtomo/job044/Subtomograms/ts044/267_data.mrc	8267.95	2.57856
PseudoSubtomo/job044/Subtomograms/ts044/268_data.mrc	-1477.34	0.95645
PseudoSubtomo/job044/Subtomograms/ts044/269_data.mrc	-894.305	0.593311
PseudoSubtomo/job044/Subtomograms/ts044/270_data.mrc	-6234.25	3.46934
PseudoSubtomo/job044/Subtomograms/ts044/271_data.mrc	5305.61	2.25772
PseudoSubtomo/job044/Subtomograms/ts044/272_data.mrc	-3691.57	1.84697
PseudoSubtomo/job044/Subtomograms/ts044/273_data.mrc	-3480.97	2.15641
PseudoSubtomo/job044/Subtomograms/ts044/274_data.mrc	-1022.05	1.08854
PseudoSubtomo/job044/Subtomograms/ts044/275_data.mrc	3918.4	3.90658
PseudoSubtomo/job044/Subtomograms/ts044/276_data.mrc	-1482.55	1.61851
PseudoSubtomo/job044/Subtomograms/ts044/277_data.mrc	4318.62	3.12849
PseudoSubtomo/job044/Subtomograms/ts044/278_data.mrc	1768.9	2.32868
PseudoSubtomo/job044/Subtomograms/ts044/279_data.mrc	3015.42	1.56742
PseudoSubtomo/job044/Subtomograms/ts044/280_data.mrc	-2575.49	1.89552
PseudoSubtomo/job044/Subtomograms/ts044/281_data.mrc	-1515.41	3.00125
PseudoSubtomo/job044/Subtomograms/ts044/282_data.mrc	-417.727	3.98213
PseudoSubtomo/job044/Subtomograms/ts044/283_data.mrc	4478.44	1.97115
PseudoSubtomo/job044/Subtomograms/ts044/284_data.mrc	5025.9	2.99136
PseudoSubtomo/job044/Subtomograms/ts044/285_data.mrc	3384.87	2.52729
PseudoSubtomo/job044/Subtomograms/ts044/286_data.mrc	-3152.06	1.89063
PseudoSubtomo/job044/Subtomograms/ts044/287_data.mrc	-2790.32	3.12408
PseudoSubtomo/job044/Subtomograms/ts044/288_data.mrc	2278.55	1.59027
PseudoSubtomo/job044/Subtomograms/ts044/289_data.mrc	-5762.42	1.97182
PseudoSubtomo/job044/Subtomograms/ts044/290_data.mrc	-699.133	1.25446
PseudoSubtomo/job044/Subtomograms/ts044/291_data.mrc	-2790.11	3.80605
PseudoSubtomo/job044/Subtomograms/ts044/292_data.mrc	3399.93	2.15349
PseudoSubtomo/job044/Subtomograms/ts044/293_data.mrc	-1688.5	1.10466
PseudoSubtomo/job044/Subtomograms/ts044/294_data.mrc	1729.09	2.41653
PseudoSubtomo/job044/Subtomograms/ts044/295_data.mrc	-3243.78	3.01438
PseudoSubtomo/job044/Subtomograms/ts044/296_data.mrc	8133.33	3.05287
PseudoSubtomo/job044/Subtomograms/ts044/297_data.mrc	-1087.71	1.19601
PseudoSubtomo/job044/Subtomograms/ts044/298_data.mrc	-1623.91	0.803097
PseudoSubtomo/job044/Subtomograms/ts044/299_data.mrc	298.727	1.00099
PseudoSubtomo/job044/Subtomograms/ts044/300_data.mrc	87.2768	1.30532
PseudoSubtomo/job044/Subtomograms/ts044/301_data.mrc	-1467.24	1.36122
PseudoSubtomo/job044/Subtomograms/ts044/302_data.mrc	-3206.67	2.03679
PseudoSubtomo/job044/Subtomograms/ts044/303_data.mrc	-456.68	1.42026
PseudoSubtomo/job044/Subtomograms/ts044/304_data.mrc	-3594.43	2.53315
PseudoSubtomo/job044/Subtomograms/ts044/305_data.mrc	-315.773	2.0123
PseudoSubtomo/job044/Subtomograms/ts044/306_data.mrc	-2936.89	1.81414
PseudoSubtomo/job044/Subtomograms/ts044/307_data.mrc	462.733	2.23716
PseudoSubtomo/job044/Subtomograms/ts044/308_data.mrc	2260.37	1.59094
PseudoSubtomo/job044/Subtomograms/ts044/309_data.mrc	1077.48	0.995643
PseudoSubtomo/job044/Subtomograms/ts044/310_data.mrc	-5974.59	2.71713
PseudoSubtomo/job044/Subtomograms/ts044/311_data.mrc	8145.54	2.60323
PseudoSubtomo/job044/Subtomograms/ts044/312_data.mrc	-2999.24	2.48731
PseudoSubtomo/job044/Subtomograms/ts044/313_data.mrc	1030.67	3.8592
PseudoSubtomo/job044/Subtomograms/ts044/314_data.mrc	-2755.21	1.97157
PseudoSubtomo/job044/Subtomograms/ts044/315_data.mrc	-1804.04	1.50092
PseudoSubtomo/job044/Subtomograms/ts044/316_data.mrc	4190.89	2.43624
PseudoSubtomo/job044/Subtomograms/ts044/317_data.mrc	-5297.48	1.92616
PseudoSubtomo/job044/Subtomograms/ts044/318_data.mrc	-2096.02	2.64699
PseudoSubtomo/job044/Subtomograms/ts044/319_data.mrc	-367.477	1.36494
PseudoSubtomo/job044/Subtomograms/ts044/320_data.mrc	-1464.85	2.41189
PseudoSubtomo/job044/Subtomograms/ts044/321_data.mrc	-190.23	1.09479
PseudoSubtomo/job044/Subtomograms/ts044/322_data.mrc	-8001.73	4.46315
PseudoSubtomo/job044/Subtomograms/ts044/323_data.mrc	-3469.6	1.94894
PseudoSubtomo/job044/Subtomograms/ts044/324_data.mrc	-2632.35	3.89313
PseudoSubtomo/job044/Subtomograms/ts044/325_data.mrc	-185.516	1.95388
PseudoSubtomo/job044/Subtomograms/ts044/326_data.mrc	-289.987	1.43144
PseudoSubtomo/job044/Subtomograms/ts044/327_data.mrc	515.109	0.654254
PseudoSubtomo/job044/Subtomograms/ts044/328_data.mrc	606.236	0.844548
PseudoSubtomo/job044/Subtomograms/ts044/329_data.mrc	-2997.34	2.45512
PseudoSubtomo/job044/Subtomograms/ts044/330_data.mrc	-2158.86	0.746597
PseudoSubtomo/job044/Subtomograms/ts044/331_data.mrc	-885.912	1.24891
PseudoSubtomo/job044/Subtomograms/ts044/332_data.mrc	1183.91	1.3893
PseudoSubtomo/job044/Subtomograms/ts044/333_data.mrc	-3873.83	2.02552
PseudoSubtomo/job044/Subtomograms/ts044/334_data.mrc	-143.318	0.981543
PseudoSubtomo/job044/Subtomograms/ts044/335_data.mrc	2566.88	3.50966
PseudoSubtomo/job044/Subtomograms/ts044/336_data.mrc	255.937	1.72574
PseudoSubtomo/job044/Subtomograms/ts044/337_data.mrc	1494.23	1.48221
PseudoSubtomo/job044/Subtomograms/ts044/338_data.mrc	1593.16	2.62882
PseudoSubtomo/job044/Subtomograms/ts044/339_data.mrc	6447.64	2.90858
PseudoSubtomo/job044/Subtomograms/ts044/340_data.mrc	-3304.68	1.61161
PseudoSubtomo/job044/Subtomograms/ts044/341_data.mrc	-3624.8	2.06549
PseudoSubtomo/job044/Subtomograms/ts044/342_data.mrc	-1054.28	1.08866
PseudoSubtomo/job044/Subtomograms/ts044/343_data.mrc	-2596.15	3.00052
PseudoSubtomo/job044/Subtomograms/ts044/344_data.mrc	671.177	1.0357
PseudoSubtomo/job044/Subtomograms/ts044/345_data.mrc	-5483.48	2.63639
PseudoSubtomo/job044/Subtomograms/ts044/346_data.mrc	1167.77	1.97806
PseudoSubtomo/job044/Subtomograms/ts044/347_data.mrc	-4425.84	2.38334
PseudoSubtomo/job044/Subtomograms/ts044/348_data.mrc	7283.75	4.37942
PseudoSubtomo/job044/Subtomograms/ts044/349_data.mrc	3136.63	2.01377
PseudoSubtomo/job044/Subtomograms/ts044/350_data.mrc	-3920.02	1.45435
PseudoSubtomo/job044/Subtomograms/ts044/351_data.mrc	3884.64	2.72119
PseudoSubtomo/job044/Subtomograms/ts044/352_data.mrc	2332.77	0.908491
PseudoSubtomo/job044/Subtomograms/ts044/353_data.mrc	6689.83	2.93257
PseudoSubtomo/job044/Subtomograms/ts044/354_data.mrc	672.425	1.16387
PseudoSubtomo/job044/Subtomograms/ts044/355_data.mrc	4042.62	4.09396
PseudoSubtomo/job044/Subtomograms/ts044/356_data.mrc	-319.207	1.11821
PseudoSubtomo/job044/Subtomograms/ts044/357_data.mrc	-5765.77	4.79759
PseudoSubtomo/job044/Subtomograms/ts044/358_data.mrc	3562.14	3.96566
PseudoSubtomo/job044/Subtomograms/ts044/360_data.mrc	-280.916	1.24783
PseudoSubtomo/job044/Subtomograms/ts044/361_data.mrc	-1611.42	2.52714
PseudoSubtomo/job044/Subtomograms/ts044/362_data.mrc	-4713.22	2.47761
PseudoSubtomo/job044/Subtomograms/ts044/363_data.mrc	-2312.47	0.847727
PseudoSubtomo/job044/Subtomograms/ts044/364_data.mrc	-5520.66	4.4995
PseudoSubtomo/job044/Subtomograms/ts044/365_data.mrc	4585.35	2.66387
PseudoSubtomo/job044/Subtomograms/ts044/367_data.mrc	-2874.67	1.31053
PseudoSubtomo/job044/Subtomograms/ts044/368_data.mrc	2782.77	2.66459
PseudoSubtomo/job044/Subtomograms/ts044/369_data.mrc	2801.89	1.43056
PseudoSubtomo/job044/Subtomograms/ts044/370_data.mrc	6196.82	3.71611
PseudoSubtomo/job044/Subtomograms/ts044/371_data.mrc	1834.46	2.98639
PseudoSubtomo/job044/Subtomograms/ts044/372_data.mrc	7184.16	2.65478
PseudoSubtomo/job044/Subtomograms/ts044/373_data.mrc	-234.45	1.73955
PseudoSubtomo/job044/Subtomograms/ts044/374_data.mrc	4319.54	3.88559
PseudoSubtomo/job044/Subtomograms/ts044/375_data.mrc	-4997.67	3.67522
PseudoSubtomo/job044/Subtomograms/ts044/376_data.mrc	5951.07	2.82782
PseudoSubtomo/job044/Subtomograms/ts044/377_data.mrc	6273.9	2.51414
PseudoSubtomo/job044/Subtomograms/ts044/378_data.mrc	102.514	2.09488
PseudoSubtomo/job044/Subtomograms/ts044/379_data.mrc	6868.37	2.76319
PseudoSubtomo/job044/Subtomograms/ts044/380_data.mrc	3081.2	2.75795
PseudoSubtomo/job044/Subtomograms/ts044/381_data.mrc	-1282.93	1.4103
PseudoSubtomo/job044/Subtomograms/ts044/382_data.mrc	-3561.51	1.62622
PseudoSubtomo/job044/Subtomograms/ts044/383_data.mrc	-5268.91	1.80918
PseudoSubtomo/job044/Subtomograms/ts044/384_data.mrc	2768.91	2.19126
PseudoSubtomo/job044/Subtomograms/ts044/385_data.mrc	-5021.61	2.68651
PseudoSubtomo/job044/Subtomograms/ts044/386_data.mrc	-3188.83	2.4231
PseudoSubtomo/job044/Subtomograms/ts044/387_data.mrc	-4553.66	4.36412
PseudoSubtomo/job044/Subtomograms/ts044/389_data.mrc	-1675.65	2.0342
PseudoSubtomo/job044/Subtomograms/ts044/390_data.mrc	6376.74	4.27875
PseudoSubtomo/job044/Subtomograms/ts044/391_data.mrc	-1077.06	1.75308
PseudoSubtomo/job044/Subtomograms/ts044/392_data.mrc	5528.26	3.26156
PseudoSubtomo/job044/Subtomograms/ts044/393_data.mrc	-1725.72	6.04044
PseudoSubtomo/job044/Subtomograms/ts044/394_data.mrc	-454.106	1.84066
PseudoSubtomo/job044/Subtomograms/ts044/395_data.mrc	-1099.65	1.98139
PseudoSubtomo/job044/Subtomograms/ts044/396_data.mrc	-2637.52	2.40799
PseudoSubtomo/job044/Subtomograms/ts044/397_data.mrc	-5030.25	1.67352
PseudoSubtomo/job044/Subtomograms/ts044/398_data.mrc	-4072.58	2.43103
PseudoSubtomo/job044/Subtomograms/ts044/399_data.mrc	5812.87	2.06
PseudoSubtomo/job044/Subtomograms/ts044/400_data.mrc	2166.3	1.16095
PseudoSubtomo/job044/Subtomograms/ts044/401_data.mrc	4250.38	2.54037
PseudoSubtomo/job044/Subtomograms/ts044/402_data.mrc	-2360.78	2.53229
PseudoSubtomo/job044/Subtomograms/ts044/403_data.mrc	-286.728	1.07866
PseudoSubtomo/job044/Subtomograms/ts044/404_data.mrc	1837.15	1.22264
PseudoSubtomo/job044/Subtomograms/ts044/405_data.mrc	2332.43	1.94144
PseudoSubtomo/job044/Subtomograms/ts044/406_data.mrc	-5296.98	2.11462
PseudoSubtomo/job044/Subtomograms/ts044/407_data.mrc	-2617.94	2.45686
PseudoSubtomo/job044/Subtomograms/ts044/408_data.mrc	-863.659	3.20068
PseudoSubtomo/job044/Subtomograms/ts044/409_data.mrc	-5541.8	2.15456
PseudoSubtomo/job044/Subtomograms/ts044/410_data.mrc	-3963.89	2.548
PseudoSubtomo/job044/Subtomograms/ts044/411_data.mrc	-5938.01	1.80818
PseudoSubtomo/job044/Subtomograms/ts044/413_data.mrc	-987.344	2.44319
PseudoSubtomo/job044/Subtomograms/ts044/417_data.mrc	-2826.41	1.46757
PseudoSubtomo/job044/Subtomograms/ts044/418_data.mrc	-1501.3	1.0068
PseudoSubtomo/job044/Subtomograms/ts044/419_data.mrc	-1813.94	0.594545
PseudoSubtomo/job044/Subtomograms/ts044/420_data.mrc	1212.91	2.15094
PseudoSubtomo/job044/Subtomograms/ts044/421_data.mrc	7092.96	4.52395
PseudoSubtomo/job044/Subtomograms/ts044/422_data.mrc	55.1487	3.07787
PseudoSubtomo/job044/Subtomograms/ts044/423_data.mrc	319.142	0.535683
PseudoSubtomo/job044/Subtomograms/ts044/424_data.mrc	-1257.92	0.850168
PseudoSubtomo/job044/Subtomograms/ts044/425_data.mrc	-811.89	1.1549
PseudoSubtomo/job044/Subtomograms/ts044/426_data.mrc	-269.595	1.68152
PseudoSubtomo/job044/Subtomograms/ts044/427_data.mrc	6541.22	2.8053
PseudoSubtomo/job044/Subtomograms/ts044/428_data.mrc	4766.86	2.58803
PseudoSubtomo/job044/Subtomograms/ts044/429_data.mrc	-3151.46	2.8042
PseudoSubtomo/job044/Subtomograms/ts044/430_data.mrc	710.701	1.16592
PseudoSubtomo/job044/Subtomograms/ts044/431_data.mrc	-5681.02	3.52627
PseudoSubtomo/job044/Subtomograms/ts044/432_data.mrc	2975.75	1.50624
PseudoSubtomo/job044/Subtomograms/ts044/433_data.mrc	3962.47	2.28528
PseudoSubtomo/job044/Subtomograms/ts044/434_data.mrc	-3588.13	2.81665
PseudoSubtomo/job044/Subtomograms/ts044/435_data.mrc	-3443.46	2.18089
PseudoSubtomo/job044/Subtomograms/ts044/436_data.mrc	-2288.41	2.79944
PseudoSubtomo/job044/Subtomograms/ts044/437_data.mrc	-2704.74	1.75287
PseudoSubtomo/job044/Subtomograms/ts044/438_data.mrc	1953.86	2.29605
PseudoSubtomo/job044/Subtomograms/ts044/439_data.mrc	3753.31	2.01435
PseudoSubtomo/job044/Subtomograms/ts044/440_data.mrc	-1299.02	2.08481
PseudoSubtomo/job044/Subtomograms/ts044/441_data.mrc	-2647.16	2.27093
PseudoSubtomo/job044/Subtomograms/ts044/442_data.mrc	2927.72	2.43019
PseudoSubtomo/job044/Subtomograms/ts044/443_data.mrc	-1685.11	1.65196
PseudoSubtomo/job044/Subtomograms/ts044/444_data.mrc	4467.64	2.46812
PseudoSubtomo/job044/Subtomograms/ts044/445_data.mrc	-6774.92	2.34551
PseudoSubtomo/job044/Subtomograms/ts044/446_data.mrc	-5724.1	2.68064
PseudoSubtomo/job044/Subtomograms/ts044/447_data.mrc	-2466.39	1.16728
PseudoSubtomo/job044/Subtomograms/ts044/450_data.mrc	-1835.11	2.03956
PseudoSubtomo/job044/Subtomograms/ts044/451_data.mrc	-2701.34	0.972393
PseudoSubtomo/job044/Subtomograms/ts044/452_data.mrc	-2341.85	1.3975
PseudoSubtomo/job044/Subtomograms/ts044/453_data.mrc	-1754.9	2.06792
PseudoSubtomo/job044/Subtomograms/ts044/454_data.mrc	-92.5871	3.23933
PseudoSubtomo/job044/Subtomograms/ts044/455_data.mrc	-1419.91	0.619453
PseudoSubtomo/job044/Subtomograms/ts044/456_data.mrc	-52.4941	1.85187
PseudoSubtomo/job044/Subtomograms/ts044/457_data.mrc	-1991.1	1.68035
PseudoSubtomo/job044/Subtomograms/ts044/458_data.mrc	772.571	1.26303
PseudoSubtomo/job044/Subtomograms/ts044/459_data.mrc	-2911.4	2.59011
PseudoSubtomo/job044/Subtomograms/ts044/460_data.mrc	-3319.49	1.03902
PseudoSubtomo/job044/Subtomograms/ts044/461_data.mrc	-3295.17	1.23111
PseudoSubtomo/job044/Subtomograms/ts044/462_data.mrc	3358.76	3.41207
PseudoSubtomo/job044/Subtomograms/ts044/463_data.mrc	-649.726	0.817646
PseudoSubtomo/job044/Subtomograms/ts044/464_data.mrc	-4668.04	2.83885
PseudoSubtomo/job044/Subtomograms/ts044/465_data.mrc	-1144.45	2.13212
PseudoSubtomo/job044/Subtomograms/ts044/466_data.mrc	-2489.64	1.20472
PseudoSubtomo/job044/Subtomograms/ts044/468_data.mrc	1506.25	1.37177
PseudoSubtomo/job044/Subtomograms/ts044/469_data.mrc	3202.39	1.44498
PseudoSubtomo/job044/Subtomograms/ts044/470_data.mrc	393.808	2.83231
PseudoSubtomo/job044/Subtomograms/ts044/471_data.mrc	-1445.62	1.74588
PseudoSubtomo/job044/Subtomograms/ts044/472_data.mrc	-6437.49	3.69163
PseudoSubtomo/job044/Subtomograms/ts044/473_data.mrc	-3217.53	1.16128
PseudoSubtomo/job044/Subtomograms/ts044/474_data.mrc	-2765.56	2.68737
PseudoSubtomo/job044/Subtomograms/ts044/475_data.mrc	-1511.13	1.58116
PseudoSubtomo/job044/Subtomograms/ts044/476_data.mrc	1150.55	1.7749
PseudoSubtomo/job044/Subtomograms/ts044/477_data.mrc	4814.12	2.59086
PseudoSubtomo/job044/Subtomograms/ts044/478_data.mrc	-2039.03	1.54591
PseudoSubtomo/job044/Subtomograms/ts044/479_data.mrc	6517.28	2.49382
PseudoSubtomo/job044/Subtomograms/ts044/480_data.mrc	12.8959	2.04695
PseudoSubtomo/job044/Subtomograms/ts044/483_data.mrc	2988.08	2.05995
PseudoSubtomo/job044/Subtomograms/ts044/484_data.mrc	-129.36	2.05023
PseudoSubtomo/job044/Subtomograms/ts044/485_data.mrc	-2742.07	3.60771
PseudoSubtomo/job044/Subtomograms/ts044/486_data.mrc	-5270.54	1.69421
PseudoSubtomo/job044/Subtomograms/ts044/487_data.mrc	1692.72	2.04383
PseudoSubtomo/job044/Subtomograms/ts044/488_data.mrc	-1299.63	1.3197
PseudoSubtomo/job044/Subtomograms/ts044/489_data.mrc	1882.46	2.35466
PseudoSubtomo/job044/Subtomograms/ts044/490_data.mrc	-1016.13	1.54197
PseudoSubtomo/job044/Subtomograms/ts044/491_data.mrc	-3175.84	1.3098
PseudoSubtomo/job044/Subtomograms/ts044/492_data.mrc	1583.98	1.31476
PseudoSubtomo/job044/Subtomograms/ts044/493_data.mrc	-2313.21	1.50856
PseudoSubtomo/job044/Subtomograms/ts044/494_data.mrc	2375.94	3.30613
PseudoSubtomo/job044/Subtomograms/ts044/495_data.mrc	-2124.12	1.50602
PseudoSubtomo/job044/Subtomograms/ts044/496_data.mrc	4810.54	2.6988
PseudoSubtomo/job044/Subtomograms/ts044/497_data.mrc	1879.15	1.18316
PseudoSubtomo/job044/Subtomograms/ts044/498_data.mrc	5605.43	2.09984
PseudoSubtomo/job044/Subtomograms/ts044/499_data.mrc	285.752	1.75417
PseudoSubtomo/job044/Subtomograms/ts044/500_data.mrc	621.159	0.601281
PseudoSubtomo/job044/Subtomograms/ts044/501_data.mrc	1229.58	0.858457
PseudoSubtomo/job044/Subtomograms/ts044/502_data.mrc	-3141.12	1.29798
PseudoSubtomo/job044/Subtomograms/ts044/503_data.mrc	731.791	0.660197
PseudoSubtomo/job044/Subtomograms/ts044/504_data.mrc	-5291.86	2.17466
PseudoSubtomo/job044/Subtomograms/ts044/505_data.mrc	1082.28	1.39546
PseudoSubtomo/job044/Subtomograms/ts044/506_data.mrc	-1280.29	1.89595
PseudoSubtomo/job044/Subtomograms/ts044/507_data.mrc	7208.17	2.15921
PseudoSubtomo/job044/Subtomograms/ts044/508_data.mrc	-3629.32	1.74477
PseudoSubtomo/job044/Subtomograms/ts044/509_data.mrc	1641.74	2.47391
PseudoSubtomo/job044/Subtomograms/ts044/510_data.mrc	-7728.69	3.73813
PseudoSubtomo/job044/Subtomograms/ts044/511_data.mrc	-503.773	1.24447
PseudoSubtomo/job044/Subtomograms/ts044/514_data.mrc	-1314.74	1.77239
PseudoSubtomo/job044/Subtomograms/ts044/515_data.mrc	8463.35	2.90999
PseudoSubtomo/job044/Subtomograms/ts044/516_data.mrc	-200.03	0.931467
PseudoSubtomo/job044/Subtomograms/ts044/517_data.mrc	3694.16	1.83704
PseudoSubtomo/job044/Subtomograms/ts044/518_data.mrc	-5368.49	2.34196
PseudoSubtomo/job044/Subtomograms/ts044/519_data.mrc	-943.621	1.54516
PseudoSubtomo/job044/Subtomograms/ts044/520_data.mrc	-175.748	3.84814
PseudoSubtomo/job044/Subtomograms/ts044/521_data.mrc	-2944.91	1.5766
PseudoSubtomo/job044/Subtomograms/ts044/522_data.mrc	-5164.65	2.04228
PseudoSubtomo/job044/Subtomograms/ts044/523_data.mrc	4379.99	2.01795
PseudoSubtomo/job044/Subtomograms/ts044/524_data.mrc	-946.522	0.764784
PseudoSubtomo/job044/Subtomograms/ts044/525_data.mrc	-2716.62	2.15375
PseudoSubtomo/job044/Subtomograms/ts044/526_data.mrc	1236.61	1.40434
PseudoSubtomo/job044/Subtomograms/ts044/527_data.mrc	6281.95	2.92927
PseudoSubtomo/job044/Subtomograms/ts044/528_data.mrc	2275.4	1.95624
PseudoSubtomo/job044/Subtomograms/ts044/529_data.mrc	560.005	0.773742
PseudoSubtomo/job044/Subtomograms/ts044/530_data.mrc	-275.501	1.44257
PseudoSubtomo/job044/Subtomograms/ts044/531_data.mrc	-1003.95	1.39666
PseudoSubtomo/job044/Subtomograms/ts044/532_data.mrc	-8392.83	3.82251
PseudoSubtomo/job044/Subtomograms/ts044/533_data.mrc	2170.32	0.910205
PseudoSubtomo/job044/Subtomograms/ts044/534_data.mrc	-6104.19	1.9821
PseudoSubtomo/job044/Subtomograms/ts044/535_data.mrc	-943.597	3.06893
PseudoSubtomo/job044/Subtomograms/ts044/536_data.mrc	1744.7	1.32801
PseudoSubtomo/job044/Subtomograms/ts044/537_data.mrc	-7657.48	3.33172
PseudoSubtomo/job044/Subtomograms/ts044/540_data.mrc	-550.542	2.53119
PseudoSubtomo/job044/Subtomograms/ts044/541_data.mrc	-100.509	0.962473
PseudoSubtomo/job044/Subtomograms/ts044/542_data.mrc	1399.37	2.14236
PseudoSubtomo/job044/Subtomograms/ts044/543_data.mrc	7393.3	3.16221
PseudoSubtomo/job044/Subtomograms/ts044/544_data.mrc	5758.59	3.45997
PseudoSubtomo/job044/Subtomograms/ts044/545_data.mrc	5720.27	2.27669
PseudoSubtomo/job044/Subtomograms/ts044/546_data.mrc	-290.46	3.75049
PseudoSubtomo/job044/Subtomograms/ts044/547_data.mrc	-6863.94	2.10788
PseudoSubtomo/job044/Subtomograms/ts044/548_data.mrc	-3556.71	1.87824
PseudoSubtomo/job044/Subtomograms/ts044/549_data.mrc	3653.8	1.58261
PseudoSubtomo/job044/Subtomograms/ts044/550_data.mrc	-2386.2	1.18684
PseudoSubtomo/job044/Subtomograms/ts044/551_data.mrc	467.398	1.68285
PseudoSubtomo/job044/Subtomograms/ts044/552_data.mrc	3449.04	1.80832
PseudoSubtomo/job044/Subtomograms/ts044/553_data.mrc	-2651.38	1.51687
PseudoSubtomo/job044/Subtomograms/ts044/554_data.mrc	5914.4	2.26799
PseudoSubtomo/job044/Subtomograms/ts044/555_data.mrc	873.065	1.69832
PseudoSubtomo/job044/Subtomograms/ts044/556_data.mrc	-8101.29	3.72301
PseudoSubtomo/job044/Subtomograms/ts044/557_data.mrc	6477.74	1.97443
PseudoSubtomo/job044/Subtomograms/ts044/558_data.mrc	-2232.05	1.73946
PseudoSubtomo/job044/Subtomograms/ts044/559_data.mrc	-2049.63	2.46045
PseudoSubtomo/job044/Subtomograms/ts044/560_data.mrc	347.796	0.847903
PseudoSubtomo/job044/Subtomograms/ts044/561_data.mrc	-7036.37	3.67556
PseudoSubtomo/job044/Subtomograms/ts044/562_data.mrc	1699.2	2.66643
PseudoSubtomo/job044/Subtomograms/ts044/563_data.mrc	-2965.4	5.50708
PseudoSubtomo/job044/Subtomograms/ts044/564_data.mrc	-770.129	2.31195
PseudoSubtomo/job044/Subtomograms/ts044/565_data.mrc	-5744.89	3.68327
PseudoSubtomo/job044/Subtomograms/ts044/566_data.mrc	2191.93	2.03877
PseudoSubtomo/job044/Subtomograms/ts044/567_data.mrc	2704.42	2.41726
PseudoSubtomo/job044/Subtomograms/ts044/568_data.mrc	2842.77	0.857453
PseudoSubtomo/job044/Subtomograms/ts044/569_data.mrc	662.492	0.869873
PseudoSubtomo/job044/Subtomograms/ts044/570_data.mrc	684.168	1.72477
PseudoSubtomo/job044/Subtomograms/ts044/571_data.mrc	-225.652	1.36271
PseudoSubtomo/job044/Subtomograms/ts044/572_data.mrc	7050.09	2.51996
PseudoSubtomo/job044/Subtomograms/ts044/573_data.mrc	1758.12	2.28923
PseudoSubtomo/job044/Subtomograms/ts044/574_data.mrc	6035.04	2.7536
PseudoSubtomo/job044/Subtomograms/ts044/575_data.mrc	-4511.4	2.55656
PseudoSubtomo/job044/Subtomograms/ts044/576_data.mrc	346.935	1.88958
PseudoSubtomo/job044/Subtomograms/ts044/577_data.mrc	-4025.15	1.30699
PseudoSubtomo/job044/Subtomograms/ts044/578_data.mrc	-1064.37	1.1152
PseudoSubtomo/job044/Subtomograms/ts044/579_data.mrc	-2639.23	2.10128
PseudoSubtomo/job044/Subtomograms/ts044/580_data.mrc	-3611.59	3.40056
PseudoSubtomo/job044/Subtomograms/ts044/581_data.mrc	4099.6	2.24534
PseudoSubtomo/job044/Subtomograms/ts044/582_data.mrc	-3304.23	1.41214
PseudoSubtomo/job044/Subtomograms/ts044/583_data.mrc	-6650.57	2.18629
PseudoSubtomo/job044/Subtomograms/ts044/584_data.mrc	-939.375	1.21404
PseudoSubtomo/job044/Subtomograms/ts044/585_data.mrc	4014.96	1.92123
PseudoSubtomo/job044/Subtomograms/ts044/586_data.mrc	-3372.06	3.61107
PseudoSubtomo/job044/Subtomograms/ts044/587_data.mrc	7418.22	2.61942
PseudoSubtomo/job044/Subtomograms/ts044/588_data.mrc	970.382	1.40607
PseudoSubtomo/job044/Subtomograms/ts044/589_data.mrc	-1738.86	2.31563
PseudoSubtomo/job044/Subtomograms/ts044/590_data.mrc	1300.04	1.74135
PseudoSubtomo/job044/Subtomograms/ts044/591_data.mrc	-4589.6	2.32813
PseudoSubtomo/job044/Subtomograms/ts044/592_data.mrc	-3789.05	2.71758
PseudoSubtomo/job044/Subtomograms/ts044/593_data.mrc	4173.42	1.34059
PseudoSubtomo/job044/Subtomograms/ts044/594_data.mrc	-3553.96	3.17005
PseudoSubtomo/job044/Subtomograms/ts044/595_data.mrc	6404.73	2.82001
PseudoSubtomo/job044/Subtomograms/ts044/596_data.mrc	-5277.41	2.9999
PseudoSubtomo/job044/Subtomograms/ts044/597_data.mrc	-4961.53	2.28107
PseudoSubtomo/job044/Subtomograms/ts044/598_data.mrc	-1390.82	3.28463
PseudoSubtomo/job044/Subtomograms/ts044/599_data.mrc	592.78	1.72843
PseudoSubtomo/job044/Subtomograms/ts044/600_data.mrc	-239.539	1.38481
PseudoSubtomo/job044/Subtomograms/ts044/601_data.mrc	370.904	1.77355
PseudoSubtomo/job044/Subtomograms/ts044/602_data.mrc	3950.4	5.32464
PseudoSubtomo/job044/Subtomograms/ts044/603_data.mrc	1965.62	4.50088
PseudoSubtomo/job044/Subtomograms/ts044/604_data.mrc	284.908	1.41614
PseudoSubtomo/job044/Subtomograms/ts044/605_data.mrc	-1941.9	2.77305
PseudoSubtomo/job044/Subtomograms/ts044/606_data.mrc	-1597.91	2.66444
PseudoSubtomo/job044/Subtomograms/ts044/607_data.mrc	-4101.33	1.50407
PseudoSubtomo/job044/Subtomograms/ts044/608_data.mrc	-949.917	1.35869
PseudoSubtomo/job044/Subtomograms/ts044/609_data.mrc	229.757	0.673176
PseudoSubtomo/job044/Subtomograms/ts044/610_data.mrc	-578.445	3.45871
PseudoSubtomo/job044/Subtomograms/ts044/611_data.mrc	-6783.19	4.52188
PseudoSubtomo/job044/Subtomograms/ts044/612_data.mrc	-5665.84	2.88348
PseudoSubtomo/job044/Subtomograms/ts044/613_data.mrc	-1177.67	0.962332
PseudoSubtomo/job044/Subtomograms/ts044/614_data.mrc	436.453	1.02142
PseudoSubtomo/job044/Subtomograms/ts044/615_data.mrc	-473.831	1.35595
PseudoSubtomo/job044/Subtomograms/ts044/616_data.mrc	-1707.22	1.71558
PseudoSubtomo/job044/Subtomograms/ts044/617_data.mrc	-1220.19	2.29259
PseudoSubtomo/job044/Subtomograms/ts044/618_data.mrc	2582.56	2.95223
PseudoSubtomo/job044/Subtomograms/ts044/619_data.mrc	-5104.65	1.97184
PseudoSubtomo/job044/Subtomograms/ts044/620_data.mrc	1739.57	1.6183
PseudoSubtomo/job044/Subtomograms/ts044/621_data.mrc	1267.89	1.16701
PseudoSubtomo/job044/Subtomograms/ts044/622_data.mrc	558.794	1.03275
PseudoSubtomo/job044/Subtomograms/ts044/623_data.mrc	-826.185	1.86488
PseudoSubtomo/job044/Subtomograms/ts044/624_data.mrc	6260.43	3.3387
PseudoSubtomo/job044/Subtomograms/ts044/625_data.mrc	-2812.11	1.53517
PseudoSubtomo/job044/Subtomograms/ts044/626_data.mrc	-1210.6	1.14346
PseudoSubtomo/job044/Subtomograms/ts044/627_data.mrc	1834.59	1.68775
PseudoSubtomo/job044/Subtomograms/ts044/628_data.mrc	363.224	0.983542
PseudoSubtomo/job044/Subtomograms/ts044/629_data.mrc	-1203.41	0.811635
PseudoSubtomo/job044/Subtomograms/ts044/630_data.mrc	-582.397	0.903865
PseudoSubtomo/job044/Subtomograms/ts044/631_data.mrc	-723.291	2.78959
PseudoSubtomo/job044/Subtomograms/ts044/632_data.mrc	-2454.91	3.08113
PseudoSubtomo/job044/Subtomograms/ts044/633_data.mrc	-4829.3	1.60912
PseudoSubtomo/job044/Subtomograms/ts044/634_data.mrc	-742.846	3.66587
PseudoSubtomo/job044/Subtomograms/ts044/635_data.mrc	-718.722	1.29227
PseudoSubtomo/job044/Subtomograms/ts044/636_data.mrc	655.756	1.33315
PseudoSubtomo/job044/Subtomograms/ts044/637_data.mrc	4891.94	1.96857
PseudoSubtomo/job044/Subtomograms/ts044/638_data.mrc	-3418.26	2.303
PseudoSubtomo/job044/Subtomograms/ts044/639_data.mrc	-1663.76	1.17956
PseudoSubtomo/job044/Subtomograms/ts044/640_data.mrc	-203.336	1.71409
PseudoSubtomo/job044/Subtomograms/ts044/641_data.mrc	279.079	1.41051
PseudoSubtomo/job044/Subtomograms/ts044/642_data.mrc	-302.354	2.32424
PseudoSubtomo/job044/Subtomograms/ts044/643_data.mrc	2868.26	1.73445
PseudoSubtomo/job044/Subtomograms/ts044/644_data.mrc	-3582.79	1.5792
PseudoSubtomo/job044/Subtomograms/ts044/645_data.mrc	4141.69	1.91275
PseudoSubtomo/job044/Subtomograms/ts044/646_data.mrc	-5258.66	2.23311
PseudoSubtomo/job044/Subtomograms/ts044/647_data.mrc	-2034.73	2.78295
PseudoSubtomo/job044/Subtomograms/ts044/648_data.mrc	-2762.87	1.83836
PseudoSubtomo/job044/Subtomograms/ts044/649_data.mrc	-1396.74	0.870246
PseudoSubtomo/job044/Subtomograms/ts044/650_data.mrc	-509.735	1.77486
PseudoSubtomo/job044/Subtomograms/ts044/651_data.mrc	2184.1	1.32798
PseudoSubtomo/job044/Subtomograms/ts044/652_data.mrc	-1454.46	0.908106
PseudoSubtomo/job044/Subtomograms/ts044/653_data.mrc	-108.686	2.41647
PseudoSubtomo/job044/Subtomograms/ts044/654_data.mrc	3578.75	1.25277
PseudoSubtomo/job044/Subtomograms/ts044/655_data.mrc	-1426.13	1.94976
PseudoSubtomo/job044/Subtomograms/ts044/656_data.mrc	-54.0309	1.59947
PseudoSubtomo/job044/Subtomograms/ts044/657_data.mrc	-3934.72	3.35985
PseudoSubtomo/job044/Subtomograms/ts044/658_data.mrc	-7945.03	5.11051
PseudoSubtomo/job044/Subtomograms/ts044/659_data.mrc	-4782.84	1.57362
PseudoSubtomo/job044/Subtomograms/ts044/660_data.mrc	-3156.89	2.90529
PseudoSubtomo/job044/Subtomograms/ts044/661_data.mrc	79.2153	1.42511
PseudoSubtomo/job044/Subtomograms/ts044/662_data.mrc	2502.54	3.47433
PseudoSubtomo/job044/Subtomograms/ts044/663_data.mrc	2560.71	4.1019
PseudoSubtomo/job044/Subtomograms/ts044/664_data.mrc	3775.65	3.40927
PseudoSubtomo/job044/Subtomograms/ts044/665_data.mrc	5248	3.37393
PseudoSubtomo/job044/Subtomograms/ts044/666_data.mrc	4189.32	3.56004
PseudoSubtomo/job044/Subtomograms/ts044/667_data.mrc	-542.658	1.74206
PseudoSubtomo/job044/Subtomograms/ts044/668_data.mrc	-1797.48	2.44968
PseudoSubtomo/job044/Subtomograms/ts044/669_data.mrc	234.117	0.461171
PseudoSubtomo/job044/Subtomograms/ts044/670_data.mrc	-5075.42	3.53072
PseudoSubtomo/job044/Subtomograms/ts044/671_data.mrc	3819.79	2.36451
PseudoSubtomo/job044/Subtomograms/ts044/672_data.mrc	2906.53	2.61301
PseudoSubtomo/job044/Subtomograms/ts044/673_data.mrc	-3093.71	1.55241
PseudoSubtomo/job044/Subtomograms/ts044/674_data.mrc	-1504	0.512349
PseudoSubtomo/job044/Subtomograms/ts044/675_data.mrc	-2531.89	1.46051
PseudoSubtomo/job044/Subtomograms/ts044/676_data.mrc	3115.85	1.77852
PseudoSubtomo/job044/Subtomograms/ts044/677_data.mrc	-2149.48	4.09221
PseudoSubtomo/job044/Subtomograms/ts044/678_data.mrc	2144.74	0.888366
PseudoSubtomo/job044/Subtomograms/ts044/679_data.mrc	-1110.99	0.808212
PseudoSubtomo/job044/Subtomograms/ts044/680_data.mrc	-8104.52	2.88711
PseudoSubtomo/job044/Subtomograms/ts044/681_data.mrc	-2470.18	1.6389
PseudoSubtomo/job044/Subtomograms/ts044/682_data.mrc	-1406.52	4.07661
PseudoSubtomo/job044/Subtomograms/ts044/683_data.mrc	4074.63	2.19558
PseudoSubtomo/job044/Subtomograms/ts044/684_data.mrc	-814.597	1.20861
PseudoSubtomo/job044/Subtomograms/ts044/685_data.mrc	-3471.63	1.35433
PseudoSubtomo/job044/Subtomograms/ts044/686_data.mrc	-571.557	4.38547
PseudoSubtomo/job044/Subtomograms/ts044/687_data.mrc	-4726.37	1.88263
PseudoSubtomo/job044/Subtomograms/ts044/688_data.mrc	2634.25	1.56962
PseudoSubtomo/job044/Subtomograms/ts044/689_data.mrc	-411.674	0.802087
PseudoSubtomo/job044/Subtomograms/ts044/690_data.mrc	-5211.86	2.74968
PseudoSubtomo/job044/Subtomograms/ts044/691_data.mrc	-895.941	1.90843
PseudoSubtomo/job044/Subtomograms/ts044/692_data.mrc	-1220.98	1.8058
PseudoSubtomo/job044/Subtomograms/ts044/693_data.mrc	-8468.2	2.84586
PseudoSubtomo/job044/Subtomograms/ts044/694_data.mrc	2346.41	2.82371
PseudoSubtomo/job044/Subtomograms/ts044/695_data.mrc	-1686.97	1.65088
PseudoSubtomo/job044/Subtomograms/ts044/696_data.mrc	3264.08	2.53157
PseudoSubtomo/job044/Subtomograms/ts044/697_data.mrc	-6947.41	2.96324
PseudoSubtomo/job044/Subtomograms/ts044/698_data.mrc	-4907.33	3.14304
PseudoSubtomo/job044/Subtomograms/ts044/699_data.mrc	-5954.3	2.70113
PseudoSubtomo/job044/Subtomograms/ts044/700_data.mrc	-1738.87	3.53402
PseudoSubtomo/job044/Subtomograms/ts044/701_data.mrc	1022.98	1.81994
PseudoSubtomo/job044/Subtomograms/ts044/702_data.mrc	-3027.83	1.61031
PseudoSubtomo/job044/Subtomograms/ts044/703_data.mrc	855.535	1.28183
PseudoSubtomo/job044/Subtomograms/ts044/704_data.mrc	-2357.78	2.14953
PseudoSubtomo/job044/Subtomograms/ts044/705_data.mrc	1097.64	1.05324
PseudoSubtomo/job044/Subtomograms/ts044/706_data.mrc	7321.21	2.97984
PseudoSubtomo/job044/Subtomograms/ts044/707_data.mrc	-4610.71	2.59047
PseudoSubtomo/job044/Subtomograms/ts044/708_data.mrc	-4454.23	3.84311
PseudoSubtomo/job044/Subtomograms/ts044/709_data.mrc	-3695.6	1.88125
PseudoSubtomo/job044/Subtomograms/ts044/710_data.mrc	-1032.04	1.1095
PseudoSubtomo/job044/Subtomograms/ts044/711_data.mrc	-4701.49	2.47922
PseudoSubtomo/job044/Subtomograms/ts044/712_data.mrc	2682.52	1.0275
PseudoSubtomo/job044/Subtomograms/ts044/713_data.mrc	3110.23	1.14807
PseudoSubtomo/job044/Subtomograms/ts044/714_data.mrc	-580.268	1.18
PseudoSubtomo/job044/Subtomograms/ts044/715_data.mrc	6568.83	2.54109
PseudoSubtomo/job044/Subtomograms/ts044/716_data.mrc	4293.87	2.33096
PseudoSubtomo/job044/Subtomograms/ts044/717_data.mrc	4001.44	1.53471
PseudoSubtomo/job044/Subtomograms/ts044/718_data.mrc	-3605.79	1.88262
PseudoSubtomo/job044/Subtomograms/ts044/719_data.mrc	5826.12	1.98595
PseudoSubtomo/job044/Subtomograms/ts044/720_data.mrc	-474.002	0.618354
PseudoSubtomo/job044/Subtomograms/ts044/721_data.mrc	5563.1	2.65057
PseudoSubtomo/job044/Subtomograms/ts044/722_data.mrc	-3403.12	1.76336
PseudoSubtomo/job044/Subtomograms/ts044/723_data.mrc	-2334.22	1.29444
PseudoSubtomo/job044/Subtomograms/ts044/724_data.mrc	-1081.25	2.0492
PseudoSubtomo/job044/Subtomograms/ts044/725_data.mrc	-249.85	1.01722
PseudoSubtomo/job044/Subtomograms/ts044/726_data.mrc	1719.23	1.82519
PseudoSubtomo/job044/Subtomograms/ts044/728_data.mrc	3101.8	3.03894
PseudoSubtomo/job044/Subtomograms/ts044/729_data.mrc	-941.474	1.00997
PseudoSubtomo/job044/Subtomograms/ts044/730_data.mrc	-2250.63	0.688228
PseudoSubtomo/job044/Subtomograms/ts044/731_data.mrc	-260.318	1.03359
PseudoSubtomo/job044/Subtomograms/ts044/732_data.mrc	-3338.53	1.53609
PseudoSubtomo/job044/Subtomograms/ts044/733_data.mrc	1116.77	0.999171
PseudoSubtomo/job044/Subtomograms/ts044/734_data.mrc	-6262.42	1.90765
PseudoSubtomo/job044/Subtomograms/ts044/735_data.mrc	3372.65	3.24845
PseudoSubtomo/job044/Subtomograms/ts044/736_data.mrc	-2161.45	0.740272
PseudoSubtomo/job044/Subtomograms/ts044/737_data.mrc	3628.28	2.74302
PseudoSubtomo/job044/Subtomograms/ts044/738_data.mrc	-1723.91	1.32016
PseudoSubtomo/job044/Subtomograms/ts044/739_data.mrc	1832.39	2.24761
PseudoSubtomo/job044/Subtomograms/ts044/740_data.mrc	-2366.48	3.01616
PseudoSubtomo/job044/Subtomograms/ts044/741_data.mrc	-731.923	2.42365
PseudoSubtomo/job044/Subtomograms/ts044/742_data.mrc	2928.99	2.01085
PseudoSubtomo/job044/Subtomograms/ts044/743_data.mrc	3254.72	1.68121
PseudoSubtomo/job044/Subtomograms/ts044/744_data.mrc	8499.73	3.37223
PseudoSubtomo/job044/Subtomograms/ts044/745_data.mrc	8003.53	3.14375
PseudoSubtomo/job044/Subtomograms/ts044/746_data.mrc	-2145.11	3.30115
PseudoSubtomo/job044/Subtomograms/ts044/747_data.mrc	181.064	0.613414
PseudoSubtomo/job044/Subtomograms/ts044/748_data.mrc	3040.03	1.08452
PseudoSubtomo/job044/Subtomograms/ts044/749_data.mrc	-2538.36	1.46583
PseudoSubtomo/job044/Subtomograms/ts044/750_data.mrc	4117.64	4.72574
PseudoSubtomo/job044/Subtomograms/ts044/751_data.mrc	-1863.97	1.77965
PseudoSubtomo/job044/Subtomograms/ts044/752_data.mrc	687.592	1.12517
PseudoSubtomo/job044/Subtomograms/ts044/753_data.mrc	732.535	0.998058
PseudoSubtomo/job044/Subtomograms/ts044/754_data.mrc	-1704.2	1.47439
PseudoSubtomo/job044/Subtomograms/ts044/755_data.mrc	5332.64	2.42158
PseudoSubtomo/job044/Subtomograms/ts044/756_data.mrc	-2905.01	2.28853
PseudoSubtomo/job044/Subtomograms/ts044/757_data.mrc	-3081.34	2.28731
PseudoSubtomo/job044/Subtomograms/ts044/758_data.mrc	1336.44	1.18807
PseudoSubtomo/job044/Subtomograms/ts044/759_data.mrc	332.509	2.80204
PseudoSubtomo/job044/Subtomograms/ts044/760_data.mrc	7657.02	4.60943
PseudoSubtomo/job044/Subtomograms/ts044/761_data.mrc	1521.92	1.29653
PseudoSubtomo/job044/Subtomograms/ts044/763_data.mrc	1753.98	3.50253
PseudoSubtomo/job044/Subtomograms/ts044/764_data.mrc	7220.87	3.60782
PseudoSubtomo/job044/Subtomograms/ts044/765_data.mrc	-1553.85	4.52994
PseudoSubtomo/job044/Subtomograms/ts044/766_data.mrc	-7273	4.93162
PseudoSubtomo/job044/Subtomograms/ts044/767_data.mrc	-3765.75	2.33155
PseudoSubtomo/job044/Subtomograms/ts044/768_data.mrc	-5947.49	3.14686
PseudoSubtomo/job044/Subtomograms/ts044/769_data.mrc	8191.04	3.14755
PseudoSubtomo/job044/Subtomograms/ts044/770_data.mrc	335	1.63888
PseudoSubtomo/job044/Subtomograms/ts044/771_data.mrc	-2597.02	3.64449
PseudoSubtomo/job044/Subtomograms/ts044/772_data.mrc	-2099.83	1.3047
PseudoSubtomo/job044/Subtomograms/ts044/773_data.mrc	273.582	0.721065
PseudoSubtomo/job044/Subtomograms/ts044/774_data.mrc	2161.47	0.691974
PseudoSubtomo/job044/Subtomograms/ts044/775_data.mrc	4882.36	3.55044
PseudoSubtomo/job044/Subtomograms/ts044/776_data.mrc	4773.43	2.84874
PseudoSubtomo/job044/Subtomograms/ts044/777_data.mrc	-1585.64	1.76876
PseudoSubtomo/job044/Subtomograms/ts044/778_data.mrc	723.992	1.12586
PseudoSubtomo/job044/Subtomograms/ts044/779_data.mrc	2234.59	1.56186
PseudoSubtomo/job044/Subtomograms/ts044/780_data.mrc	71.7265	1.88851
PseudoSubtomo/job044/Subtomograms/ts044/781_data.mrc	-287.436	0.740089
PseudoSubtomo/job044/Subtomograms/ts044/782_data.mrc	5355.5	1.95849
PseudoSubtomo/job044/Subtomograms/ts044/783_data.mrc	-1359.02	0.960242
PseudoSubtomo/job044/Subtomograms/ts044/784_data.mrc	-6864.23	3.19426
PseudoSubtomo/job044/Subtomograms/ts044/785_data.mrc	5217.89	2.01622
PseudoSubtomo/job044/Subtomograms/ts044/786_data.mrc	-247.453	0.605695
PseudoSubtomo/job044/Subtomograms/ts044/787_data.mrc	-862.812	0.780178
PseudoSubtomo/job044/Subtomograms/ts044/789_data.mrc	-1115.36	5.75278
PseudoSubtomo/job044/Subtomograms/ts044/790_data.mrc	-2221.72	1.98345
PseudoSubtomo/job044/Subtomograms/ts044/791_data.mrc	-2295.22	1.96054
PseudoSubtomo/job044/Subtomograms/ts044/792_data.mrc	352.969	1.76898
PseudoSubtomo/job044/Subtomograms/ts044/793_data.mrc	5709.36	2.54506
PseudoSubtomo/job044/Subtomograms/ts044/794_data.mrc	-2427.46	0.997215
PseudoSubtomo/job044/Subtomograms/ts044/795_data.mrc	-1116.09	0.87804
PseudoSubtomo/job044/Subtomograms/ts044/796_data.mrc	-2305.32	2.38004
PseudoSubtomo/job044/Subtomograms/ts044/797_data.mrc	-5599.11	1.97635
PseudoSubtomo/job044/Subtomograms/ts044/798_data.mrc	1691.54	1.49966
PseudoSubtomo/job044/Subtomograms/ts044/799_data.mrc	-3104.59	2.11098
PseudoSubtomo/job044/Subtomograms/ts044/800_data.mrc	777.785	4.28049
PseudoSubtomo/job044/Subtomograms/ts044/801_data.mrc	2351.08	1.4212
PseudoSubtomo/job044/Subtomograms/ts044/802_data.mrc	4485.03	4.04814
PseudoSubtomo/job044/Subtomograms/ts044/803_data.mrc	-6427.67	2.80001
PseudoSubtomo/job044/Subtomograms/ts044/804_data.mrc	167.113	1.36106
PseudoSubtomo/job044/Subtomograms/ts044/805_data.mrc	-2599.66	2.98632
PseudoSubtomo/job044/Subtomograms/ts044/806_data.mrc	-2152.69	1.87904
PseudoSubtomo/job044/Subtomograms/ts044/807_data.mrc	2911.4	2.02865
PseudoSubtomo/job044/Subtomograms/ts044/808_data.mrc	-3217.7	2.05558
PseudoSubtomo/job044/Subtomograms/ts044/809_data.mrc	1540.25	1.4122
PseudoSubtomo/job044/Subtomograms/ts044/810_data.mrc	-973.711	3.34014
PseudoSubtomo/job044/Subtomograms/ts044/811_data.mrc	-4895.33	1.93896
PseudoSubtomo/job044/Subtomograms/ts044/812_data.mrc	-1439.59	1.34696
PseudoSubtomo/job044/Subtomograms/ts044/813_data.mrc	-1469.68	2.14091
PseudoSubtomo/job044/Subtomograms/ts044/814_data.mrc	-5090.66	2.8146
PseudoSubtomo/job044/Subtomograms/ts044/815_data.mrc	-2311.78	1.76315
PseudoSubtomo/job044/Subtomograms/ts044/816_data.mrc	-3437.71	1.29346
PseudoSubtomo/job044/Subtomograms/ts044/817_data.mrc	499.755	0.988541
PseudoSubtomo/job044/Subtomograms/ts044/818_data.mrc	4288.55	2.605
PseudoSubtomo/job044/Subtomograms/ts044/819_data.mrc	-397.335	0.374949
PseudoSubtomo/job044/Subtomograms/ts044/820_data.mrc	-457.859	1.86444
PseudoSubtomo/job044/Subtomograms/ts044/821_data.mrc	1651.28	1.13616
PseudoSubtomo/job044/Subtomograms/ts044/822_data.mrc	1675.15	1.81027
PseudoSubtomo/job044/Subtomograms/ts044/823_data.mrc	-4510.23	1.55326
PseudoSubtomo/job044/Subtomograms/ts044/824_data.mrc	-2249.5	4.16363
PseudoSubtomo/job044/Subtomograms/ts044/825_data.mrc	375.62	1.48394
PseudoSubtomo/job044/Subtomograms/ts044/826_data.mrc	-3254.15	1.68833
PseudoSubtomo/job044/Subtomograms/ts044/827_data.mrc	1609.17	1.83414
PseudoSubtomo/job044/Subtomograms/ts044/828_data.mrc	4124.53	1.82644
PseudoSubtomo/job044/Subtomograms/ts044/829_data.mrc	346.369	0.719039
PseudoSubtomo/job044/Subtomograms/ts044/830_data.mrc	-1041.4	4.85748
PseudoSubtomo/job044/Subtomograms/ts044/831_data.mrc	-848.442	1.57554
PseudoSubtomo/job044/Subtomograms/ts044/832_data.mrc	1731.52	1.01516
PseudoSubtomo/job044/Subtomograms/ts044/833_data.mrc	1353.3	3.12376
PseudoSubtomo/job044/Subtomograms/ts044/834_data.mrc	-2163.97	1.01958
PseudoSubtomo/job044/Subtomograms/ts044/835_data.mrc	-2259.4	1.77975
PseudoSubtomo/job044/Subtomograms/ts044/836_data.mrc	-4948.84	2.0544
PseudoSubtomo/job044/Subtomograms/ts044/837_data.mrc	7254.06	3.51688
PseudoSubtomo/job044/Subtomograms/ts044/838_data.mrc	-3054.91	2.27631
PseudoSubtomo/job044/Subtomograms/ts044/839_data.mrc	-56.7565	2.09535
PseudoSubtomo/job044/Subtomograms/ts044/840_data.mrc	361.366	2.17068
PseudoSubtomo/job044/Subtomograms/ts044/841_data.mrc	-607.78	1.2243
PseudoSubtomo/job044/Subtomograms/ts044/842_data.mrc	-1265.65	4.83673
PseudoSubtomo/job044/Subtomograms/ts044/843_data.mrc	-1547.05	0.990641
PseudoSubtomo/job044/Subtomograms/ts044/844_data.mrc	-2672.49	1.5262
PseudoSubtomo/job044/Subtomograms/ts044/845_data.mrc	-155.612	2.06463
PseudoSubtomo/job044/Subtomograms/ts044/846_data.mrc	-783.791	2.6683
PseudoSubtomo/job044/Subtomograms/ts044/847_data.mrc	-1044.92	1.33248
PseudoSubtomo/job044/Subtomograms/ts044/848_data.mrc	-4477.32	2.91226
PseudoSubtomo/job044/Subtomograms/ts044/849_data.mrc	-1466.88	0.944998
PseudoSubtomo/job044/Subtomograms/ts044/850_data.mrc	41.5574	1.46685
PseudoSubtomo/job044/Subtomograms/ts044/851_data.mrc	3938.78	1.6204
PseudoSubtomo/job044/Subtomograms/ts044/852_data.mrc	-4765.52	1.57087
PseudoSubtomo/job044/Subtomograms/ts044/853_data.mrc	-427.503	1.25394
PseudoSubtomo/job044/Subtomograms/ts044/854_data.mrc	1734.67	1.61045
PseudoSubtomo/job044/Subtomograms/ts044/855_data.mrc	-49.5354	2.24117
PseudoSubtomo/job044/Subtomograms/ts044/856_data.mrc	-3566.94	1.54037
PseudoSubtomo/job044/Subtomograms/ts044/857_data.mrc	-653.399	1.50635
PseudoSubtomo/job044/Subtomograms/ts044/858_data.mrc	-5880.66	2.15827
PseudoSubtomo/job044/Subtomograms/ts044/859_data.mrc	4429.89	2.64211
PseudoSubtomo/job044/Subtomograms/ts044/860_data.mrc	-2095.09	1.52803
PseudoSubtomo/job044/Subtomograms/ts044/861_data.mrc	2526.2	1.82949
PseudoSubtomo/job044/Subtomograms/ts044/862_data.mrc	-1726.03	1.62491
PseudoSubtomo/job044/Subtomograms/ts044/863_data.mrc	1746.75	2.68681
PseudoSubtomo/job044/Subtomograms/ts044/864_data.mrc	-1638.35	0.739582
PseudoSubtomo/job044/Subtomograms/ts044/865_data.mrc	-1135.47	1.52715
PseudoSubtomo/job044/Subtomograms/ts044/866_data.mrc	-1026.18	0.528982
PseudoSubtomo/job044/Subtomograms/ts044/867_data.mrc	4981.14	2.60061
PseudoSubtomo/job044/Subtomograms/ts044/868_data.mrc	-349.657	1.34647
PseudoSubtomo/job044/Subtomograms/ts044/869_data.mrc	-6020.93	3.25046
PseudoSubtomo/job044/Subtomograms/ts044/870_data.mrc	417.187	1.50653
PseudoSubtomo/job044/Subtomograms/ts044/871_data.mrc	1548.56	0.950393
PseudoSubtomo/job044/Subtomograms/ts044/872_data.mrc	-2432.47	0.875153
PseudoSubtomo/job044/Subtomograms/ts044/873_data.mrc	3217.05	3.98159
PseudoSubtomo/job044/Subtomograms/ts044/874_data.mrc	2867.69	1.85393
PseudoSubtomo/job044/Subtomograms/ts044/875_data.mrc	-250.819	1.51204
PseudoSubtomo/job044/Subtomograms/ts044/876_data.mrc	4506.84	1.68968
PseudoSubtomo/job044/Subtomograms/ts044/877_data.mrc	1977.47	2.54326
PseudoSubtomo/job044/Subtomograms/ts044/878_data.mrc	-743.969	1.65697
PseudoSubtomo/job044/Subtomograms/ts044/879_data.mrc	6295.3	3.69039
PseudoSubtomo/job044/Subtomograms/ts044/880_data.mrc	-3517.9	1.2297
PseudoSubtomo/job044/Subtomograms/ts044/881_data.mrc	-2466.03	0.964948
PseudoSubtomo/job044/Subtomograms/ts044/882_data.mrc	-3047.47	1.1498
PseudoSubtomo/job044/Subtomograms/ts044/883_data.mrc	521.894	1.82008
PseudoSubtomo/job044/Subtomograms/ts044/884_data.mrc	609.392	2.28538
PseudoSubtomo/job044/Subtomograms/ts044/885_data.mrc	-1882.33	2.57886
PseudoSubtomo/job044/Subtomograms/ts044/886_data.mrc	3567.1	1.82784
PseudoSubtomo/job044/Subtomograms/ts044/887_data.mrc	4360.04	1.63343
PseudoSubtomo/job044/Subtomograms/ts044/888_data.mrc	2898.15	1.96195
PseudoSubtomo/job044/Subtomograms/ts044/889_data.mrc	-4695.91	1.58065
PseudoSubtomo/job044/Subtomograms/ts044/890_data.mrc	-5450.07	2.58374
PseudoSubtomo/job044/Subtomograms/ts044/891_data.mrc	-66.3793	0.925666
PseudoSubtomo/job044/Subtomograms/ts044/892_data.mrc	-1108.71	1.48527
PseudoSubtomo/job044/Subtomograms/ts044/893_data.mrc	-5488.47	2.15603
PseudoSubtomo/job044/Subtomograms/ts044/894_data.mrc	-2159.9	1.49633
PseudoSubtomo/job044/Subtomograms/ts044/895_data.mrc	38.8528	0.594501
PseudoSubtomo/job044/Subtomograms/ts044/896_data.mrc	6037.05	2.18777
PseudoSubtomo/job044/Subtomograms/ts044/897_data.mrc	-2967.76	1.08117
PseudoSubtomo/job044/Subtomograms/ts044/898_data.mrc	-3721.07	2.30493
PseudoSubtomo/job044/Subtomograms/ts044/899_data.mrc	-272.156	1.3421
PseudoSubtomo/job044/Subtomograms/ts044/900_data.mrc	-3559.74	4.17989
PseudoSubtomo/job044/Subtomograms/ts044/901_data.mrc	657.964	1.56795
PseudoSubtomo/job044/Subtomograms/ts044/902_data.mrc	-2396.53	1.37865
PseudoSubtomo/job044/Subtomograms/ts044/903_data.mrc	-3334.99	1.3776
PseudoSubtomo/job044/Subtomograms/ts044/904_data.mrc	6349.17	2.27331
PseudoSubtomo/job044/Subtomograms/ts044/905_data.mrc	4222.26	2.26174
PseudoSubtomo/job044/Subtomograms/ts044/906_data.mrc	-1078.01	0.957289
PseudoSubtomo/job044/Subtomograms/ts044/907_data.mrc	-589.197	1.23238
PseudoSubtomo/job044/Subtomograms/ts044/908_data.mrc	-1827.67	1.58453
PseudoSubtomo/job044/Subtomograms/ts044/909_data.mrc	-1764.58	2.17353
PseudoSubtomo/job044/Subtomograms/ts044/910_data.mrc	-143.38	1.05731
PseudoSubtomo/job044/Subtomograms/ts044/911_data.mrc	-611.569	1.88615
PseudoSubtomo/job044/Subtomograms/ts044/912_data.mrc	-3292.72	1.51497
PseudoSubtomo/job044/Subtomograms/ts044/913_data.mrc	-6087.36	2.34751
PseudoSubtomo/job044/Subtomograms/ts044/914_data.mrc	6083.27	2.63952
PseudoSubtomo/job044/Subtomograms/ts044/915_data.mrc	-2921.92	1.61086
PseudoSubtomo/job044/Subtomograms/ts044/916_data.mrc	-649.672	1.93464
PseudoSubtomo/job044/Subtomograms/ts044/917_data.mrc	553.72	1.24082
PseudoSubtomo/job044/Subtomograms/ts044/918_data.mrc	-4304.64	1.28943
PseudoSubtomo/job044/Subtomograms/ts044/919_data.mrc	-1989.97	1.27548
PseudoSubtomo/job044/Subtomograms/ts044/920_data.mrc	-1294.72	2.40481
PseudoSubtomo/job044/Subtomograms/ts044/921_data.mrc	1104.6	0.733649
PseudoSubtomo/job044/Subtomograms/ts044/922_data.mrc	-145.067	1.40435
PseudoSubtomo/job044/Subtomograms/ts044/923_data.mrc	4478.32	2.92565
PseudoSubtomo/job044/Subtomograms/ts044/924_data.mrc	140.683	1.88126
PseudoSubtomo/job044/Subtomograms/ts044/925_data.mrc	1874.68	3.1537
PseudoSubtomo/job044/Subtomograms/ts044/926_data.mrc	-483.923	1.94941
PseudoSubtomo/job044/Subtomograms/ts044/927_data.mrc	-4027.52	1.38984
PseudoSubtomo/job044/Subtomograms/ts044/928_data.mrc	5537.97	2.03107
PseudoSubtomo/job044/Subtomograms/ts044/929_data.mrc	628.21	1.71717
PseudoSubtomo/job044/Subtomograms/ts044/930_data.mrc	325.512	3.81527
PseudoSubtomo/job044/Subtomograms/ts044/931_data.mrc	-978.301	0.583069
PseudoSubtomo/job044/Subtomograms/ts044/932_data.mrc	5497.78	3.30528
PseudoSubtomo/job044/Subtomograms/ts044/933_data.mrc	5610.12	2.39241
PseudoSubtomo/job044/Subtomograms/ts044/934_data.mrc	1215.13	2.18372
PseudoSubtomo/job044/Subtomograms/ts044/935_data.mrc	-2605.8	1.04437
PseudoSubtomo/job044/Subtomograms/ts044/936_data.mrc	-2722.18	0.854702
PseudoSubtomo/job044/Subtomograms/ts044/937_data.mrc	-3310.95	2.41301
PseudoSubtomo/job044/Subtomograms/ts044/938_data.mrc	5769.09	2.71559
PseudoSubtomo/job044/Subtomograms/ts044/939_data.mrc	1684.29	2.01541
PseudoSubtomo/job044/Subtomograms/ts044/940_data.mrc	4302.39	1.95218
PseudoSubtomo/job044/Subtomograms/ts044/941_data.mrc	-4791.21	1.66531
PseudoSubtomo/job044/Subtomograms/ts044/942_data.mrc	1958.3	3.19036
PseudoSubtomo/job044/Subtomograms/ts044/943_data.mrc	-3886.39	3.05373
PseudoSubtomo/job044/Subtomograms/ts044/944_data.mrc	4631.96	2.36326
PseudoSubtomo/job044/Subtomograms/ts044/945_data.mrc	1475.49	1.52484
PseudoSubtomo/job044/Subtomograms/ts044/946_data.mrc	-3202.92	3.2052
PseudoSubtomo/job044/Subtomograms/ts044/947_data.mrc	2574.86	2.83
PseudoSubtomo/job044/Subtomograms/ts044/948_data.mrc	2959.19	1.55281
PseudoSubtomo/job044/Subtomograms/ts044/949_data.mrc	1785.46	1.05436
PseudoSubtomo/job044/Subtomograms/ts044/950_data.mrc	1570.7	1.14414
PseudoSubtomo/job044/Subtomograms/ts044/951_data.mrc	6648.5	3.29306
PseudoSubtomo/job044/Subtomograms/ts044/952_data.mrc	4088.67	1.50038
PseudoSubtomo/job044/Subtomograms/ts044/953_data.mrc	4105.95	3.79436
PseudoSubtomo/job044/Subtomograms/ts044/954_data.mrc	-1564.21	1.87636
PseudoSubtomo/job044/Subtomograms/ts044/955_data.mrc	1346.58	1.52895
PseudoSubtomo/job044/Subtomograms/ts044/956_data.mrc	6020.17	2.45689
PseudoSubtomo/job044/Subtomograms/ts044/958_data.mrc	1008.77	0.928886
PseudoSubtomo/job044/Subtomograms/ts044/959_data.mrc	344.059	3.03365
PseudoSubtomo/job044/Subtomograms/ts044/960_data.mrc	-4308.34	1.74711
PseudoSubtomo/job044/Subtomograms/ts044/961_data.mrc	397.052	1.55839
PseudoSubtomo/job044/Subtomograms/ts044/962_data.mrc	2720.99	2.64081
PseudoSubtomo/job044/Subtomograms/ts044/963_data.mrc	100.307	0.506914
PseudoSubtomo/job044/Subtomograms/ts044/964_data.mrc	-705.518	0.614973
PseudoSubtomo/job044/Subtomograms/ts044/965_data.mrc	157.999	0.963586
PseudoSubtomo/job044/Subtomograms/ts044/966_data.mrc	58.2334	0.464894
PseudoSubtomo/job044/Subtomograms/ts044/967_data.mrc	-488.691	0.86206
PseudoSubtomo/job044/Subtomograms/ts044/968_data.mrc	-4551.43	3.313
PseudoSubtomo/job044/Subtomograms/ts044/969_data.mrc	4341.74	2.79916
PseudoSubtomo/job044/Subtomograms/ts044/970_data.mrc	426.601	1.4873
PseudoSubtomo/job044/Subtomograms/ts044/971_data.mrc	-606.998	1.32682
PseudoSubtomo/job044/Subtomograms/ts044/972_data.mrc	-4403.45	2.72581
PseudoSubtomo/job044/Subtomograms/ts044/973_data.mrc	-312.902	1.33329
PseudoSubtomo/job044/Subtomograms/ts044/974_data.mrc	-6641.3	3.71373
PseudoSubtomo/job044/Subtomograms/ts044/975_data.mrc	1021.36	1.02945
PseudoSubtomo/job044/Subtomograms/ts044/976_data.mrc	7309.28	3.65315
PseudoSubtomo/job044/Subtomograms/ts044/977_data.mrc	-1483.65	1.12741
PseudoSubtomo/job044/Subtomograms/ts044/978_data.mrc	8124.25	3.7159
PseudoSubtomo/job044/Subtomograms/ts044/979_data.mrc	1914.92	2.02027
PseudoSubtomo/job044/Subtomograms/ts044/980_data.mrc	281.785	1.91011
PseudoSubtomo/job044/Subtomograms/ts044/981_data.mrc	1478.47	1.61643
PseudoSubtomo/job044/Subtomograms/ts044/982_data.mrc	1221.1	2.01853
PseudoSubtomo/job044/Subtomograms/ts044/983_data.mrc	-5533.17	3.6132
PseudoSubtomo/job044/Subtomograms/ts044/984_data.mrc	-4208.2	1.33139
PseudoSubtomo/job044/Subtomograms/ts044/985_data.mrc	-176.989	1.51919
PseudoSubtomo/job044/Subtomograms/ts044/986_data.mrc	3075.83	1.83275
PseudoSubtomo/job044/Subtomograms/ts044/987_data.mrc	-2521.62	0.962231
PseudoSubtomo/job044/Subtomograms/ts044/988_data.mrc	-3380.16	1.50985
PseudoSubtomo/job044/Subtomograms/ts044/989_data.mrc	-6950.83	4.63587
PseudoSubtomo/job044/Subtomograms/ts044/990_data.mrc	-1225.16	2.50096
PseudoSubtomo/job044/Subtomograms/ts044/991_data.mrc	-1315.79	4.34896
PseudoSubtomo/job044/Subtomograms/ts044/992_data.mrc	-511.188	1.2188
PseudoSubtomo/job044/Subtomograms/ts044/993_data.mrc	-2501.78	1.41833
PseudoSubtomo/job044/Subtomograms/ts044/994_data.mrc	1652.51	0.755831
PseudoSubtomo/job044/Subtomograms/ts044/995_data.mrc	-4415	1.79668
PseudoSubtomo/job044/Subtomograms/ts044/996_data.mrc	1877.3	0.997725
PseudoSubtomo/job044/Subtomograms/ts044/997_data.mrc	-2983.12	1.99391
PseudoSubtomo/job044/Subtomograms/ts044/998_data.mrc	-2371.55	2.11455
PseudoSubtomo/job044/Subtomograms/ts044/999_data.mrc	-3532.17	1.17215
PseudoSubtomo/job044/Subtomograms/ts044/1000_data.mrc	1191.51	2.10383
PseudoSubtomo/job044/Subtomograms/ts044/1001_data.mrc	-648.051	0.65245
PseudoSubtomo/job044/Subtomograms/ts044/1002_data.mrc	5984.28	3.78898
PseudoSubtomo/job044/Subtomograms/ts044/1003_data.mrc	-75.7563	1.47884
PseudoSubtomo/job044/Subtomograms/ts044/1004_data.mrc	679.618	2.50783
PseudoSubtomo/job044/Subtomograms/ts044/1005_data.mrc	-3283.06	1.03732
PseudoSubtomo/job044/Subtomograms/ts044/1006_data.mrc	-2113.67	1.64791
PseudoSubtomo/job044/Subtomograms/ts044/1007_data.mrc	909.488	1.36756
PseudoSubtomo/job044/Subtomograms/ts044/1008_data.mrc	1480.65	1.27399
PseudoSubtomo/job044/Subtomograms/ts044/1009_data.mrc	495.224	0.645511
PseudoSubtomo/job044/Subtomograms/ts044/1010_data.mrc	4760.43	2.14186
PseudoSubtomo/job044/Subtomograms/ts044/1011_data.mrc	-1672.01	1.94645
PseudoSubtomo/job044/Subtomograms/ts044/1012_data.mrc	1753.67	2.56946
PseudoSubtomo/job044/Subtomograms/ts044/1013_data.mrc	296.167	0.791272
PseudoSubtomo/job044/Subtomograms/ts044/1014_data.mrc	-2929.55	1.40631
PseudoSubtomo/job044/Subtomograms/ts044/1015_data.mrc	-2301.14	1.16548
PseudoSubtomo/job044/Subtomograms/ts044/1016_data.mrc	2295.82	1.02819
PseudoSubtomo/job044/Subtomograms/ts044/1017_data.mrc	-1108.92	1.36169
PseudoSubtomo/job044/Subtomograms/ts044/1018_data.mrc	-2401.07	0.991483
PseudoSubtomo/job044/Subtomograms/ts044/1019_data.mrc	1339.44	1.69325
PseudoSubtomo/job044/Subtomograms/ts044/1020_data.mrc	-1131.59	0.80136
PseudoSubtomo/job044/Subtomograms/ts044/1021_data.mrc	-2018.97	0.754176
PseudoSubtomo/job044/Subtomograms/ts044/1022_data.mrc	5920.97	3.70916
PseudoSubtomo/job044/Subtomograms/ts044/1023_data.mrc	4243.11	2.74208
PseudoSubtomo/job044/Subtomograms/ts044/1024_data.mrc	-2755.26	1.21376
PseudoSubtomo/job044/Subtomograms/ts044/1025_data.mrc	-470.15	0.735982
PseudoSubtomo/job044/Subtomograms/ts044/1026_data.mrc	-286.496	1.50198
PseudoSubtomo/job044/Subtomograms/ts044/1027_data.mrc	1875.49	2.28489
PseudoSubtomo/job044/Subtomograms/ts044/1028_data.mrc	-1881.67	0.950365
PseudoSubtomo/job044/Subtomograms/ts044/1029_data.mrc	84.5428	0.614014
PseudoSubtomo/job044/Subtomograms/ts044/1030_data.mrc	-3333.17	1.92636
PseudoSubtomo/job044/Subtomograms/ts044/1031_data.mrc	-655.339	0.649655
PseudoSubtomo/job044/Subtomograms/ts044/1032_data.mrc	5228.84	2.09223
PseudoSubtomo/job044/Subtomograms/ts044/1033_data.mrc	-175.698	2.66664
PseudoSubtomo/job044/Subtomograms/ts044/1034_data.mrc	-3704.26	1.50672
PseudoSubtomo/job044/Subtomograms/ts044/1035_data.mrc	-3018.22	2.58035
PseudoSubtomo/job044/Subtomograms/ts044/1036_data.mrc	-394.678	1.83916
PseudoSubtomo/job044/Subtomograms/ts044/1037_data.mrc	-4695.28	3.70735
PseudoSubtomo/job044/Subtomograms/ts044/1038_data.mrc	5595.61	2.0256
PseudoSubtomo/job044/Subtomograms/ts044/1039_data.mrc	361.066	0.787013
PseudoSubtomo/job044/Subtomograms/ts044/1040_data.mrc	-4224.13	2.23323
PseudoSubtomo/job044/Subtomograms/ts044/1041_data.mrc	-3507.18	2.6906
PseudoSubtomo/job044/Subtomograms/ts044/1042_data.mrc	-490.105	0.414066
PseudoSubtomo/job044/Subtomograms/ts044/1043_data.mrc	641.665	2.06273
PseudoSubtomo/job044/Subtomograms/ts044/1044_data.mrc	-3558.16	2.34568
PseudoSubtomo/job044/Subtomograms/ts044/1045_data.mrc	-4555.07	2.36422
PseudoSubtomo/job044/Subtomograms/ts044/1046_data.mrc	4429.42	1.62291
PseudoSubtomo/job044/Subtomograms/ts044/1047_data.mrc	1055.86	3.08771
PseudoSubtomo/job044/Subtomograms/ts044/1048_data.mrc	2384.04	0.915794
PseudoSubtomo/job044/Subtomograms/ts044/1049_data.mrc	2469.73	1.17261
PseudoSubtomo/job044/Subtomograms/ts044/1050_data.mrc	2663.23	1.51796
PseudoSubtomo/job044/Subtomograms/ts044/1051_data.mrc	-4930.55	2.08883
PseudoSubtomo/job044/Subtomograms/ts044/1052_data.mrc	4341.13	3.16787
PseudoSubtomo/job044/Subtomograms/ts044/1054_data.mrc	-2896.66	1.46829
PseudoSubtomo/job044/Subtomograms/ts044/1055_data.mrc	7928.45	2.63802
PseudoSubtomo/job044/Subtomograms/ts044/1056_data.mrc	715.873	1.76371
PseudoSubtomo/job044/Subtomograms/ts044/1057_data.mrc	-291.305	0.925624
PseudoSubtomo/job044/Subtomograms/ts044/1058_data.mrc	-323.734	0.915324
PseudoSubtomo/job044/Subtomograms/ts044/1059_data.mrc	-4484	1.67993
PseudoSubtomo/job044/Subtomograms/ts044/1060_data.mrc	-6124.97	2.49484
PseudoSubtomo/job044/Subtomograms/ts044/1061_data.mrc	-5675.88	2.02138
PseudoSubtomo/job044/Subtomograms/ts044/1062_data.mrc	6426.82	2.02984
PseudoSubtomo/job044/Subtomograms/ts044/1063_data.mrc	-2075.91	1.72822
PseudoSubtomo/job044/Subtomograms/ts044/1064_data.mrc	4312.35	2.70596
PseudoSubtomo/job044/Subtomograms/ts044/1065_data.mrc	4572.55	2.87048
PseudoSubtomo/job044/Subtomograms/ts044/1066_data.mrc	2002.5	1.56473
PseudoSubtomo/job044/Subtomograms/ts044/1067_data.mrc	-1164.14	3.21791
PseudoSubtomo/job044/Subtomograms/ts044/1068_data.mrc	-3828.88	1.97346
PseudoSubtomo/job044/Subtomograms/ts044/1069_data.mrc	-7527.4	3.23767
PseudoSubtomo/job044/Subtomograms/ts044/1070_data.mrc	-703.587	0.943022
PseudoSubtomo/job044/Subtomograms/ts044/1071_data.mrc	-1188.5	1.69394
PseudoSubtomo/job044/Subtomograms/ts044/1072_data.mrc	1765.52	1.50918
PseudoSubtomo/job044/Subtomograms/ts044/1073_data.mrc	1254.06	2.32962
PseudoSubtomo/job044/Subtomograms/ts044/1074_data.mrc	7894.8	2.28474
PseudoSubtomo/job044/Subtomograms/ts044/1075_data.mrc	468.553	2.20452
PseudoSubtomo/job044/Subtomograms/ts044/1076_data.mrc	6278.82	2.53392
PseudoSubtomo/job044/Subtomograms/ts044/1077_data.mrc	-2086.32	1.29942
PseudoSubtomo/job044/Subtomograms/ts044/1078_data.mrc	803.434	2.69014
PseudoSubtomo/job044/Subtomograms/ts044/1079_data.mrc	-5425.25	2.79328
PseudoSubtomo/job044/Subtomograms/ts044/1080_data.mrc	3036.74	1.46027
PseudoSubtomo/job044/Subtomograms/ts044/1081_data.mrc	-3340.38	3.20812
PseudoSubtomo/job044/Subtomograms/ts044/1082_data.mrc	6371.87	2.0724
PseudoSubtomo/job044/Subtomograms/ts044/1083_data.mrc	-4116.77	2.90633
PseudoSubtomo/job044/Subtomograms/ts044/1084_data.mrc	7174.92	2.25447
PseudoSubtomo/job044/Subtomograms/ts044/1085_data.mrc	-2179.75	2.71678
PseudoSubtomo/job044/Subtomograms/ts044/1086_data.mrc	-4525.63	2.08552
PseudoSubtomo/job044/Subtomograms/ts044/1087_data.mrc	-4838.36	1.87396
PseudoSubtomo/job044/Subtomograms/ts044/1088_data.mrc	38.6152	2.76152
PseudoSubtomo/job044/Subtomograms/ts044/1089_data.mrc	1897.17	3.12897
PseudoSubtomo/job044/Subtomograms/ts044/1090_data.mrc	-4837.54	2.38374
PseudoSubtomo/job044/Subtomograms/ts044/1091_data.mrc	-7462.8	3.26239
PseudoSubtomo/job044/Subtomograms/ts044/1092_data.mrc	-201.063	0.5975
PseudoSubtomo/job044/Subtomograms/ts044/1093_data.mrc	5209.35	2.09354
PseudoSubtomo/job044/Subtomograms/ts044/1094_data.mrc	2080.1	1.66259
PseudoSubtomo/job044/Subtomograms/ts044/1095_data.mrc	1239.47	0.820724
PseudoSubtomo/job044/Subtomograms/ts044/1096_data.mrc	-1701.35	1.439
PseudoSubtomo/job044/Subtomograms/ts044/1097_data.mrc	-341.399	1.73526
PseudoSubtomo/job044/Subtomograms/ts044/1098_data.mrc	-4758.22	2.99135
PseudoSubtomo/job044/Subtomograms/ts044/1099_data.mrc	-13.4066	3.59574
PseudoSubtomo/job044/Subtomograms/ts044/1100_data.mrc	1470.91	1.36573
PseudoSubtomo/job044/Subtomograms/ts044/1101_data.mrc	5698.73	2.02877
PseudoSubtomo/job044/Subtomograms/ts044/1102_data.mrc	3557.34	1.71126
PseudoSubtomo/job044/Subtomograms/ts044/1103_data.mrc	868.557	2.10256
PseudoSubtomo/job044/Subtomograms/ts044/1104_data.mrc	3265.83	1.32004
PseudoSubtomo/job044/Subtomograms/ts044/1105_data.mrc	-907.502	2.56888
PseudoSubtomo/job044/Subtomograms/ts044/1106_data.mrc	-1392.96	3.04469
PseudoSubtomo/job044/Subtomograms/ts044/1107_data.mrc	6294.19	3.57498
PseudoSubtomo/job044/Subtomograms/ts044/1108_data.mrc	-2576.11	1.5433
PseudoSubtomo/job044/Subtomograms/ts044/1109_data.mrc	6338.95	4.28964
PseudoSubtomo/job044/Subtomograms/ts044/1110_data.mrc	-1947.02	1.75843
PseudoSubtomo/job044/Subtomograms/ts044/1111_data.mrc	-1521.94	1.08387
PseudoSubtomo/job044/Subtomograms/ts044/1112_data.mrc	-4352.47	1.89504
PseudoSubtomo/job044/Subtomograms/ts044/1113_data.mrc	6798.31	3.25227
PseudoSubtomo/job044/Subtomograms/ts044/1114_data.mrc	-456.718	0.442981
PseudoSubtomo/job044/Subtomograms/ts044/1115_data.mrc	-2736.76	1.59587
PseudoSubtomo/job044/Subtomograms/ts044/1116_data.mrc	-3593.2	1.44747
PseudoSubtomo/job044/Subtomograms/ts044/1117_data.mrc	-4196.63	2.64581
PseudoSubtomo/job044/Subtomograms/ts044/1118_data.mrc	103.271	2.04848
PseudoSubtomo/job044/Subtomograms/ts044/1119_data.mrc	-3963.29	1.91113
PseudoSubtomo/job044/Subtomograms/ts044/1120_data.mrc	682.246	1.55157
PseudoSubtomo/job044/Subtomograms/ts044/1121_data.mrc	4466.06	1.95739
PseudoSubtomo/job044/Subtomograms/ts044/1122_data.mrc	-282.272	0.753179
PseudoSubtomo/job044/Subtomograms/ts044/1123_data.mrc	-1948.6	2.11163
PseudoSubtomo/job044/Subtomograms/ts044/1124_data.mrc	1036.44	1.21816
PseudoSubtomo/job044/Subtomograms/ts044/1125_data.mrc	-1138.87	1.29094
PseudoSubtomo/job044/Subtomograms/ts044/1126_data.mrc	-1450.38	0.931947
PseudoSubtomo/job044/Subtomograms/ts044/1127_data.mrc	-5438.68	2.83508
PseudoSubtomo/job044/Subtomograms/ts044/1128_data.mrc	-2564.35	1.9108
PseudoSubtomo/job044/Subtomograms/ts044/1129_data.mrc	-3352.72	1.9495
PseudoSubtomo/job044/Subtomograms/ts044/1130_data.mrc	-1897.35	1.98482
PseudoSubtomo/job044/Subtomograms/ts044/1131_data.mrc	-1118.98	0.905336
PseudoSubtomo/job044/Subtomograms/ts044/1132_data.mrc	96.7354	1.71528
PseudoSubtomo/job044/Subtomograms/ts044/1133_data.mrc	-5696.57	2.93557
PseudoSubtomo/job044/Subtomograms/ts044/1134_data.mrc	6122.51	2.11113
PseudoSubtomo/job044/Subtomograms/ts044/1135_data.mrc	-2496.83	1.13852
PseudoSubtomo/job044/Subtomograms/ts044/1136_data.mrc	5758.67	2.21438
PseudoSubtomo/job044/Subtomograms/ts044/1137_data.mrc	6412.63	2.25332
PseudoSubtomo/job044/Subtomograms/ts044/1138_data.mrc	890.028	2.40197
PseudoSubtomo/job044/Subtomograms/ts044/1139_data.mrc	4683.48	1.99024
PseudoSubtomo/job044/Subtomograms/ts044/1140_data.mrc	1203.11	2.08582
PseudoSubtomo/job044/Subtomograms/ts044/1141_data.mrc	5613.63	2.14295
PseudoSubtomo/job044/Subtomograms/ts044/1142_data.mrc	-1414.86	3.96822
PseudoSubtomo/job044/Subtomograms/ts044/1143_data.mrc	4335.92	4.10457
PseudoSubtomo/job044/Subtomograms/ts044/1144_data.mrc	2613.9	1.66534
PseudoSubtomo/job044/Subtomograms/ts044/1145_data.mrc	-2152.34	1.59345
PseudoSubtomo/job044/Subtomograms/ts044/1146_data.mrc	-4006.3	1.3649
PseudoSubtomo/job044/Subtomograms/ts044/1147_data.mrc	-967.065	0.971809
PseudoSubtomo/job044/Subtomograms/ts044/1148_data.mrc	-52.5063	1.11737
PseudoSubtomo/job044/Subtomograms/ts044/1149_data.mrc	-472.211	0.515844
PseudoSubtomo/job044/Subtomograms/ts044/1150_data.mrc	-4417.31	1.44408
PseudoSubtomo/job044/Subtomograms/ts044/1151_data.mrc	2900.41	1.0125
PseudoSubtomo/job044/Subtomograms/ts044/1152_data.mrc	1621.79	2.63967
PseudoSubtomo/job044/Subtomograms/ts044/1153_data.mrc	405.641	1.84374
PseudoSubtomo/job044/Subtomograms/ts044/1154_data.mrc	6129.49	3.0622
PseudoSubtomo/job044/Subtomograms/ts044/1155_data.mrc	-1006.91	1.08091
PseudoSubtomo/job044/Subtomograms/ts044/1156_data.mrc	-763.375	1.47375
PseudoSubtomo/job044/Subtomograms/ts044/1157_data.mrc	3138.36	1.49713
PseudoSubtomo/job044/Subtomograms/ts044/1158_data.mrc	-1633.61	1.94086
PseudoSubtomo/job044/Subtomograms/ts044/1159_data.mrc	-2121.4	0.658161
PseudoSubtomo/job044/Subtomograms/ts044/1160_data.mrc	-2413.69	1.99485
PseudoSubtomo/job044/Subtomograms/ts044/1161_data.mrc	5589.76	2.87951
PseudoSubtomo/job044/Subtomograms/ts044/1162_data.mrc	2083.45	1.30982
PseudoSubtomo/job044/Subtomograms/ts044/1163_data.mrc	961.798	1.76013
PseudoSubtomo/job044/Subtomograms/ts044/1164_data.mrc	-552.108	0.505619
PseudoSubtomo/job044/Subtomograms/ts044/1165_data.mrc	-2999.19	2.55446
PseudoSubtomo/job044/Subtomograms/ts044/1166_data.mrc	3029.65	2.18177
PseudoSubtomo/job044/Subtomograms/ts044/1167_data.mrc	1393.12	1.48923
PseudoSubtomo/job044/Subtomograms/ts044/1168_data.mrc	4577.94	1.68632
PseudoSubtomo/job044/Subtomograms/ts044/1169_data.mrc	1239.85	2.10829
PseudoSubtomo/job044/Subtomograms/ts044/1170_data.mrc	7416.87	3.11289
PseudoSubtomo/job044/Subtomograms/ts044/1171_data.mrc	3137.42	1.23027
PseudoSubtomo/job044/Subtomograms/ts044/1172_data.mrc	-325.489	1.17781
PseudoSubtomo/job044/Subtomograms/ts044/1173_data.mrc	-3551.32	2.46738
PseudoSubtomo/job044/Subtomograms/ts044/1174_data.mrc	-3164.43	1.91148
PseudoSubtomo/job044/Subtomograms/ts044/1175_data.mrc	-5210.18	4.40143
PseudoSubtomo/job044/Subtomograms/ts044/1176_data.mrc	4035.59	4.37396
PseudoSubtomo/job044/Subtomograms/ts044/1177_data.mrc	-3338.47	2.38589
PseudoSubtomo/job044/Subtomograms/ts044/1178_data.mrc	246.601	1.84559
PseudoSubtomo/job044/Subtomograms/ts044/1179_data.mrc	-6952.62	2.60613
PseudoSubtomo/job044/Subtomograms/ts044/1180_data.mrc	-2100.44	2.81462
PseudoSubtomo/job044/Subtomograms/ts044/1182_data.mrc	-3386.27	2.68839
PseudoSubtomo/job044/Subtomograms/ts044/1183_data.mrc	3195.4	1.28223
PseudoSubtomo/job044/Subtomograms/ts044/1184_data.mrc	-1063.84	0.840419
PseudoSubtomo/job044/Subtomograms/ts044/1185_data.mrc	-3608	1.55595
PseudoSubtomo/job044/Subtomograms/ts044/1186_data.mrc	-2503.78	0.790008
PseudoSubtomo/job044/Subtomograms/ts044/1187_data.mrc	-1925	1.34522
PseudoSubtomo/job044/Subtomograms/ts044/1188_data.mrc	-1631.13	1.59237
PseudoSubtomo/job044/Subtomograms/ts044/1189_data.mrc	1733.02	1.67357
PseudoSubtomo/job044/Subtomograms/ts044/1190_data.mrc	2999.78	2.89943
PseudoSubtomo/job044/Subtomograms/ts044/1191_data.mrc	597.22	0.899084
PseudoSubtomo/job044/Subtomograms/ts044/1192_data.mrc	654.148	1.61674
PseudoSubtomo/job044/Subtomograms/ts044/1193_data.mrc	-4631.3	1.43779
PseudoSubtomo/job044/Subtomograms/ts044/1194_data.mrc	-3526.96	2.74147
PseudoSubtomo/job044/Subtomograms/ts044/1195_data.mrc	-641.608	2.12993
PseudoSubtomo/job044/Subtomograms/ts044/1196_data.mrc	-4208.34	1.3641
PseudoSubtomo/job044/Subtomograms/ts044/1197_data.mrc	-1393.24	1.25193
PseudoSubtomo/job044/Subtomograms/ts044/1198_data.mrc	4057	1.95504
PseudoSubtomo/job044/Subtomograms/ts044/1199_data.mrc	-3136.31	1.79767
PseudoSubtomo/job044/Subtomograms/ts044/1200_data.mrc	2618.2	2.10424
PseudoSubtomo/job044/Subtomograms/ts044/1201_data.mrc	5713.23	3.29721
PseudoSubtomo/job044/Subtomograms/ts044/1202_data.mrc	8534.51	2.95746
PseudoSubtomo/job044/Subtomograms/ts044/1203_data.mrc	-1071.4	0.997585
PseudoSubtomo/job044/Subtomograms/ts044/1204_data.mrc	-3400.81	1.63017
PseudoSubtomo/job044/Subtomograms/ts044/1205_data.mrc	-1044.32	0.686785
PseudoSubtomo/job044/Subtomograms/ts044/1206_data.mrc	-1019.03	1.55676
PseudoSubtomo/job044/Subtomograms/ts044/1207_data.mrc	-213.854	1.18905
PseudoSubtomo/job044/Subtomograms/ts044/1208_data.mrc	-2786.78	1.94134
PseudoSubtomo/job044/Subtomograms/ts044/1209_data.mrc	-3067.02	1.76542
PseudoSubtomo/job044/Subtomograms/ts044/1210_data.mrc	398.2	2.43111
PseudoSubtomo/job044/Subtomograms/ts044/1211_data.mrc	-3914.09	2.18028
PseudoSubtomo/job044/Subtomograms/ts044/1212_data.mrc	1344.07	2.11213
PseudoSubtomo/job044/Subtomograms/ts044/1213_data.mrc	6764.62	2.57216
PseudoSubtomo/job044/Subtomograms/ts044/1214_data.mrc	-3379.49	1.42027
PseudoSubtomo/job044/Subtomograms/ts044/1215_data.mrc	-945.034	0.730586
PseudoSubtomo/job044/Subtomograms/ts044/1216_data.mrc	1004.34	1.33257
PseudoSubtomo/job044/Subtomograms/ts044/1217_data.mrc	-425.73	1.06542
PseudoSubtomo/job044/Subtomograms/ts044/1218_data.mrc	4102.02	3.37118
PseudoSubtomo/job044/Subtomograms/ts044/1219_data.mrc	1028.48	0.783193
PseudoSubtomo/job044/Subtomograms/ts044/1220_data.mrc	-1650.85	2.04386
PseudoSubtomo/job044/Subtomograms/ts044/1221_data.mrc	-2371.58	2.22712
PseudoSubtomo/job044/Subtomograms/ts044/1222_data.mrc	2093.53	3.58915
PseudoSubtomo/job044/Subtomograms/ts044/1223_data.mrc	-969.919	2.1885
PseudoSubtomo/job044/Subtomograms/ts044/1224_data.mrc	938.935	0.62553
PseudoSubtomo/job044/Subtomograms/ts044/1225_data.mrc	-2490.65	1.87376
PseudoSubtomo/job044/Subtomograms/ts044/1226_data.mrc	2500.31	1.76877
PseudoSubtomo/job044/Subtomograms/ts044/1227_data.mrc	-6584.36	5.3666
PseudoSubtomo/job044/Subtomograms/ts044/1228_data.mrc	-2449.17	3.67605
PseudoSubtomo/job044/Subtomograms/ts044/1229_data.mrc	-188.025	1.33402
PseudoSubtomo/job044/Subtomograms/ts044/1230_data.mrc	-1713.93	3.33932
PseudoSubtomo/job044/Subtomograms/ts044/1231_data.mrc	1827.94	0.712192
PseudoSubtomo/job044/Subtomograms/ts044/1232_data.mrc	336.124	2.21613
PseudoSubtomo/job044/Subtomograms/ts044/1233_data.mrc	-1212.33	1.13769
PseudoSubtomo/job044/Subtomograms/ts044/1234_data.mrc	1196.12	2.34973
PseudoSubtomo/job044/Subtomograms/ts044/1235_data.mrc	2385.44	2.11388
PseudoSubtomo/job044/Subtomograms/ts044/1236_data.mrc	288.69	0.464358
PseudoSubtomo/job044/Subtomograms/ts044/1237_data.mrc	3088.35	2.36554
PseudoSubtomo/job044/Subtomograms/ts044/1238_data.mrc	-2245.61	1.52665
PseudoSubtomo/job044/Subtomograms/ts044/1239_data.mrc	-2142.44	1.59116
PseudoSubtomo/job044/Subtomograms/ts044/1240_data.mrc	1097.56	1.92479
PseudoSubtomo/job044/Subtomograms/ts044/1241_data.mrc	5005.28	2.30013
PseudoSubtomo/job044/Subtomograms/ts044/1242_data.mrc	-1950.44	1.00855
PseudoSubtomo/job044/Subtomograms/ts044/1243_data.mrc	154.272	0.792527
PseudoSubtomo/job044/Subtomograms/ts044/1244_data.mrc	-2175.13	1.70515
PseudoSubtomo/job044/Subtomograms/ts044/1245_data.mrc	-1257.29	2.31608
PseudoSubtomo/job044/Subtomograms/ts044/1246_data.mrc	-2605.55	1.04046
PseudoSubtomo/job044/Subtomograms/ts044/1247_data.mrc	131.345	0.272469
PseudoSubtomo/job044/Subtomograms/ts044/1248_data.mrc	-2656.94	0.999381
PseudoSubtomo/job044/Subtomograms/ts044/1249_data.mrc	6809.75	2.63027
PseudoSubtomo/job044/Subtomograms/ts044/1250_data.mrc	-2511.62	2.4243
PseudoSubtomo/job044/Subtomograms/ts044/1251_data.mrc	-4529.54	4.14837
PseudoSubtomo/job044/Subtomograms/ts044/1252_data.mrc	-2911.71	1.71009
PseudoSubtomo/job044/Subtomograms/ts044/1253_data.mrc	68.8481	3.20653
PseudoSubtomo/job044/Subtomograms/ts044/1254_data.mrc	1070.75	1.79802
PseudoSubtomo/job044/Subtomograms/ts044/1255_data.mrc	2063.68	1.08801
PseudoSubtomo/job044/Subtomograms/ts044/1256_data.mrc	-4313.3	1.75629
PseudoSubtomo/job044/Subtomograms/ts044/1257_data.mrc	4124.38	4.08902
PseudoSubtomo/job044/Subtomograms/ts044/1258_data.mrc	-4326.77	1.78829
PseudoSubtomo/job044/Subtomograms/ts044/1259_data.mrc	6245.78	2.92508
PseudoSubtomo/job044/Subtomograms/ts044/1260_data.mrc	-1866.66	1.28874
PseudoSubtomo/job044/Subtomograms/ts044/1261_data.mrc	2316.36	2.81131
PseudoSubtomo/job044/Subtomograms/ts044/1262_data.mrc	887.881	2.31888
PseudoSubtomo/job044/Subtomograms/ts044/1263_data.mrc	-5619.08	2.06752
PseudoSubtomo/job044/Subtomograms/ts044/1264_data.mrc	1596.54	1.40298
PseudoSubtomo/job044/Subtomograms/ts044/1265_data.mrc	2098.2	1.4839
PseudoSubtomo/job044/Subtomograms/ts044/1266_data.mrc	-25.2133	1.72532
PseudoSubtomo/job044/Subtomograms/ts044/1267_data.mrc	-2444.47	1.64848
PseudoSubtomo/job044/Subtomograms/ts044/1268_data.mrc	-313.795	1.14722
PseudoSubtomo/job044/Subtomograms/ts044/1269_data.mrc	-1029.52	1.7536
PseudoSubtomo/job044/Subtomograms/ts044/1270_data.mrc	-1084.9	2.17019
PseudoSubtomo/job044/Subtomograms/ts044/1271_data.mrc	208.522	1.77134
PseudoSubtomo/job044/Subtomograms/ts044/1272_data.mrc	3140.97	2.79907
PseudoSubtomo/job044/Subtomograms/ts044/1273_data.mrc	1562.09	2.90921
PseudoSubtomo/job044/Subtomograms/ts044/1274_data.mrc	-6215.14	5.80765
PseudoSubtomo/job044/Subtomograms/ts044/1275_data.mrc	-3058.22	1.46943
PseudoSubtomo/job044/Subtomograms/ts044/1276_data.mrc	-4431.83	4.19948
PseudoSubtomo/job044/Subtomograms/ts044/1277_data.mrc	-7007.51	2.74812
PseudoSubtomo/job044/Subtomograms/ts044/1278_data.mrc	5470.64	3.29049
PseudoSubtomo/job044/Subtomograms/ts044/1279_data.mrc	3699.95	2.27221
PseudoSubtomo/job044/Subtomograms/ts044/1280_data.mrc	1644.34	1.65894
PseudoSubtomo/job044/Subtomograms/ts044/1281_data.mrc	-2388.22	2.30245
PseudoSubtomo/job044/Subtomograms/ts044/1282_data.mrc	-2409.21	0.986471
PseudoSubtomo/job044/Subtomograms/ts044/1283_data.mrc	-269.868	0.337222
PseudoSubtomo/job044/Subtomograms/ts044/1284_data.mrc	-2630.01	1.24585
PseudoSubtomo/job044/Subtomograms/ts044/1285_data.mrc	1510.1	0.982554
PseudoSubtomo/job044/Subtomograms/ts044/1286_data.mrc	-1269.72	0.733757
PseudoSubtomo/job044/Subtomograms/ts044/1287_data.mrc	6704.13	3.63942
PseudoSubtomo/job044/Subtomograms/ts044/1288_data.mrc	1573.85	3.6721
PseudoSubtomo/job044/Subtomograms/ts044/1289_data.mrc	-999.483	1.38682
PseudoSubtomo/job044/Subtomograms/ts044/1290_data.mrc	-2236.74	1.1474
PseudoSubtomo/job044/Subtomograms/ts044/1291_data.mrc	-9.43722	2.09637
PseudoSubtomo/job044/Subtomograms/ts044/1292_data.mrc	-3020.22	1.18327
PseudoSubtomo/job044/Subtomograms/ts044/1293_data.mrc	95.3123	1.24527
PseudoSubtomo/job044/Subtomograms/ts044/1294_data.mrc	-1520.99	1.67576
PseudoSubtomo/job044/Subtomograms/ts044/1296_data.mrc	-5547.09	2.15855
PseudoSubtomo/job044/Subtomograms/ts044/1297_data.mrc	1258.26	1.05836
PseudoSubtomo/job044/Subtomograms/ts044/1299_data.mrc	-3802.5	1.86213
PseudoSubtomo/job044/Subtomograms/ts044/1300_data.mrc	-4562.3	2.85647
PseudoSubtomo/job044/Subtomograms/ts044/1301_data.mrc	953.221	0.77211
PseudoSubtomo/job044/Subtomograms/ts044/1302_data.mrc	5673.21	2.03747
PseudoSubtomo/job044/Subtomograms/ts044/1303_data.mrc	7095.87	2.14577
PseudoSubtomo/job044/Subtomograms/ts044/1304_data.mrc	3461.45	1.25903
PseudoSubtomo/job044/Subtomograms/ts044/1305_data.mrc	271.013	2.42583
PseudoSubtomo/job044/Subtomograms/ts044/1306_data.mrc	2754.59	1.02337
PseudoSubtomo/job044/Subtomograms/ts044/1307_data.mrc	1341.3	1.99856
PseudoSubtomo/job044/Subtomograms/ts044/1308_data.mrc	-7719.66	3.20055
PseudoSubtomo/job044/Subtomograms/ts044/1309_data.mrc	-3471.72	1.31776
PseudoSubtomo/job044/Subtomograms/ts044/1310_data.mrc	3985.63	2.11592
PseudoSubtomo/job044/Subtomograms/ts044/1311_data.mrc	-2253.17	2.37589
PseudoSubtomo/job044/Subtomograms/ts044/1312_data.mrc	5059.94	2.26854
PseudoSubtomo/job044/Subtomograms/ts044/1313_data.mrc	163.609	2.57054
PseudoSubtomo/job044/Subtomograms/ts044/1314_data.mrc	-6169.87	2.17986
PseudoSubtomo/job044/Subtomograms/ts044/1315_data.mrc	1095.85	2.18736
PseudoSubtomo/job044/Subtomograms/ts044/1316_data.mrc	-2426.17	1.33308
PseudoSubtomo/job044/Subtomograms/ts044/1317_data.mrc	-3662.15	1.32542
PseudoSubtomo/job044/Subtomograms/ts044/1318_data.mrc	-698.455	0.52257
PseudoSubtomo/job044/Subtomograms/ts044/1319_data.mrc	2979.98	1.75554
PseudoSubtomo/job044/Subtomograms/ts044/1320_data.mrc	477.427	1.21532
PseudoSubtomo/job044/Subtomograms/ts044/1321_data.mrc	8239.66	4.46521
PseudoSubtomo/job044/Subtomograms/ts044/1323_data.mrc	-1424.21	0.56362
PseudoSubtomo/job044/Subtomograms/ts044/1324_data.mrc	-2671.36	0.941098
PseudoSubtomo/job044/Subtomograms/ts044/1325_data.mrc	6968.41	2.98813
PseudoSubtomo/job044/Subtomograms/ts044/1326_data.mrc	-238.98	0.842141
PseudoSubtomo/job044/Subtomograms/ts044/1327_data.mrc	-6228.23	3.17485
PseudoSubtomo/job044/Subtomograms/ts044/1328_data.mrc	3193.53	1.69522
PseudoSubtomo/job044/Subtomograms/ts044/1329_data.mrc	-415.647	2.69244
PseudoSubtomo/job044/Subtomograms/ts044/1331_data.mrc	-2177.96	1.22364
PseudoSubtomo/job044/Subtomograms/ts044/1332_data.mrc	-745.295	0.934351
PseudoSubtomo/job044/Subtomograms/ts044/1333_data.mrc	-3606.99	1.19815
PseudoSubtomo/job044/Subtomograms/ts044/1334_data.mrc	-2714.35	1.23013
PseudoSubtomo/job044/Subtomograms/ts044/1336_data.mrc	1871.59	2.14997
PseudoSubtomo/job044/Subtomograms/ts044/1338_data.mrc	-733.559	1.99446
PseudoSubtomo/job044/Subtomograms/ts044/1339_data.mrc	784.467	1.39142
PseudoSubtomo/job044/Subtomograms/ts044/1340_data.mrc	-2815.86	1.26015
PseudoSubtomo/job044/Subtomograms/ts044/1341_data.mrc	561.579	1.6188
PseudoSubtomo/job044/Subtomograms/ts044/1342_data.mrc	5670.34	2.67951
PseudoSubtomo/job044/Subtomograms/ts044/1343_data.mrc	1685.13	3.26962
PseudoSubtomo/job044/Subtomograms/ts044/1344_data.mrc	-8277.57	3.96952
PseudoSubtomo/job044/Subtomograms/ts044/1346_data.mrc	-947.701	2.34036
PseudoSubtomo/job044/Subtomograms/ts044/1347_data.mrc	1148.5	2.03521
PseudoSubtomo/job044/Subtomograms/ts044/1348_data.mrc	-2349.11	1.36822
PseudoSubtomo/job044/Subtomograms/ts044/1349_data.mrc	2509.72	1.66894
PseudoSubtomo/job044/Subtomograms/ts044/1350_data.mrc	-4874.61	1.84657
PseudoSubtomo/job044/Subtomograms/ts044/1351_data.mrc	-3560.44	1.23818
PseudoSubtomo/job044/Subtomograms/ts044/1352_data.mrc	10.3799	2.10078
PseudoSubtomo/job044/Subtomograms/ts044/1353_data.mrc	-2643.01	1.78389
PseudoSubtomo/job044/Subtomograms/ts044/1354_data.mrc	1358.02	1.125
PseudoSubtomo/job044/Subtomograms/ts044/1355_data.mrc	90.1683	1.37629
PseudoSubtomo/job044/Subtomograms/ts044/1356_data.mrc	-2462.99	0.938935
PseudoSubtomo/job044/Subtomograms/ts044/1357_data.mrc	1182.32	0.972289
PseudoSubtomo/job044/Subtomograms/ts044/1358_data.mrc	6329.4	3.69473
PseudoSubtomo/job044/Subtomograms/ts044/1359_data.mrc	94.4223	1.82344
PseudoSubtomo/job044/Subtomograms/ts044/1360_data.mrc	-2145.91	1.2165
PseudoSubtomo/job044/Subtomograms/ts044/1361_data.mrc	-15.0336	1.18162
PseudoSubtomo/job044/Subtomograms/ts044/1362_data.mrc	397.845	0.933715
PseudoSubtomo/job044/Subtomograms/ts044/1363_data.mrc	1777.84	1.30996
PseudoSubtomo/job044/Subtomograms/ts044/1364_data.mrc	-4090.05	1.62811
PseudoSubtomo/job044/Subtomograms/ts044/1365_data.mrc	-4033.4	1.42125
PseudoSubtomo/job044/Subtomograms/ts044/1366_data.mrc	1246.88	1.46308
PseudoSubtomo/job044/Subtomograms/ts044/1367_data.mrc	-1741.28	2.15042
PseudoSubtomo/job044/Subtomograms/ts044/1368_data.mrc	101.245	2.39159
PseudoSubtomo/job044/Subtomograms/ts044/1369_data.mrc	-3601.55	1.30076
PseudoSubtomo/job044/Subtomograms/ts044/1370_data.mrc	-1782.19	2.89489
PseudoSubtomo/job044/Subtomograms/ts044/1371_data.mrc	-1792.11	3.45711
PseudoSubtomo/job044/Subtomograms/ts044/1372_data.mrc	383.051	1.96115
PseudoSubtomo/job044/Subtomograms/ts044/1373_data.mrc	-219.388	0.575285
PseudoSubtomo/job044/Subtomograms/ts044/1374_data.mrc	-5671.96	1.68931
PseudoSubtomo/job044/Subtomograms/ts044/1375_data.mrc	4277.99	2.65174
PseudoSubtomo/job044/Subtomograms/ts044/1376_data.mrc	48.7276	0.70059
PseudoSubtomo/job044/Subtomograms/ts044/1377_data.mrc	-3771.48	2.17004
PseudoSubtomo/job044/Subtomograms/ts044/1379_data.mrc	-1704.3	0.797437
PseudoSubtomo/job044/Subtomograms/ts044/1380_data.mrc	5563.74	4.59528
PseudoSubtomo/job044/Subtomograms/ts044/1381_data.mrc	-1942.72	1.34716
PseudoSubtomo/job044/Subtomograms/ts044/1382_data.mrc	2240.41	1.05309
PseudoSubtomo/job044/Subtomograms/ts044/1383_data.mrc	8053.76	4.56471
PseudoSubtomo/job044/Subtomograms/ts044/1384_data.mrc	-650.343	1.31813
PseudoSubtomo/job044/Subtomograms/ts044/1385_data.mrc	-3339.78	1.15327
PseudoSubtomo/job044/Subtomograms/ts044/1386_data.mrc	277.082	0.69518
PseudoSubtomo/job044/Subtomograms/ts044/1387_data.mrc	-723.602	1.51878
PseudoSubtomo/job044/Subtomograms/ts044/1388_data.mrc	-40.9852	1.57149
PseudoSubtomo/job044/Subtomograms/ts044/1389_data.mrc	1617.82	1.46156
PseudoSubtomo/job044/Subtomograms/ts044/1390_data.mrc	2411.49	1.33199
PseudoSubtomo/job044/Subtomograms/ts044/1391_data.mrc	-941.617	2.25279
PseudoSubtomo/job044/Subtomograms/ts044/1392_data.mrc	6975.03	2.27705
PseudoSubtomo/job044/Subtomograms/ts044/1393_data.mrc	1674.41	0.793908
PseudoSubtomo/job044/Subtomograms/ts044/1394_data.mrc	-5559.75	4.08281
PseudoSubtomo/job044/Subtomograms/ts044/1395_data.mrc	-880.918	2.72133
PseudoSubtomo/job044/Subtomograms/ts044/1396_data.mrc	1207.66	2.0055
PseudoSubtomo/job044/Subtomograms/ts044/1397_data.mrc	5470.78	1.83724
PseudoSubtomo/job044/Subtomograms/ts044/1398_data.mrc	-1051.84	0.897113
PseudoSubtomo/job044/Subtomograms/ts044/1399_data.mrc	7216.48	2.34765
PseudoSubtomo/job044/Subtomograms/ts044/1400_data.mrc	4585.83	2.49671
PseudoSubtomo/job044/Subtomograms/ts044/1401_data.mrc	-5544.18	1.83421
PseudoSubtomo/job044/Subtomograms/ts044/1402_data.mrc	3680.25	2.43018
PseudoSubtomo/job044/Subtomograms/ts044/1403_data.mrc	-4017.79	2.39431
PseudoSubtomo/job044/Subtomograms/ts044/1404_data.mrc	-1290.38	1.40678
PseudoSubtomo/job044/Subtomograms/ts044/1405_data.mrc	4020.32	2.20344
PseudoSubtomo/job044/Subtomograms/ts044/1406_data.mrc	1517.14	1.73701
PseudoSubtomo/job044/Subtomograms/ts044/1407_data.mrc	-866.206	1.06293
PseudoSubtomo/job044/Subtomograms/ts044/1408_data.mrc	-890.338	2.4448
PseudoSubtomo/job044/Subtomograms/ts044/1409_data.mrc	-3385.2	3.1241
PseudoSubtomo/job044/Subtomograms/ts044/1410_data.mrc	-650.288	1.40218
PseudoSubtomo/job044/Subtomograms/ts044/1411_data.mrc	-2279.28	1.24136
PseudoSubtomo/job044/Subtomograms/ts044/1412_data.mrc	601.555	2.42732
PseudoSubtomo/job044/Subtomograms/ts044/1413_data.mrc	-1179.18	0.904369
PseudoSubtomo/job044/Subtomograms/ts044/1414_data.mrc	-2814.95	2.95263
PseudoSubtomo/job044/Subtomograms/ts044/1415_data.mrc	607.129	0.954507
PseudoSubtomo/job044/Subtomograms/ts044/1416_data.mrc	-843.01	2.84406
PseudoSubtomo/job044/Subtomograms/ts044/1417_data.mrc	3401.16	1.89743
PseudoSubtomo/job044/Subtomograms/ts044/1418_data.mrc	-501.512	0.702849
PseudoSubtomo/job044/Subtomograms/ts044/1419_data.mrc	-2780.87	1.60036
PseudoSubtomo/job044/Subtomograms/ts044/1420_data.mrc	-1379.47	3.85958
PseudoSubtomo/job044/Subtomograms/ts044/1421_data.mrc	-1026.26	2.50489
PseudoSubtomo/job044/Subtomograms/ts044/1422_data.mrc	1460.72	1.23485
PseudoSubtomo/job044/Subtomograms/ts044/1423_data.mrc	-2134.99	2.81299
PseudoSubtomo/job044/Subtomograms/ts044/1424_data.mrc	-1303.26	1.02466
PseudoSubtomo/job044/Subtomograms/ts044/1425_data.mrc	267.094	2.08338
PseudoSubtomo/job044/Subtomograms/ts044/1426_data.mrc	-1349.54	1.46573
PseudoSubtomo/job044/Subtomograms/ts044/1427_data.mrc	4544.25	2.29338
PseudoSubtomo/job044/Subtomograms/ts044/1428_data.mrc	5275.11	3.87748
PseudoSubtomo/job044/Subtomograms/ts044/1429_data.mrc	-1416.64	0.960682
PseudoSubtomo/job044/Subtomograms/ts044/1430_data.mrc	2339.06	1.10085
PseudoSubtomo/job044/Subtomograms/ts044/1431_data.mrc	1799.9	2.36025
PseudoSubtomo/job044/Subtomograms/ts044/1432_data.mrc	-4373.98	2.75882
PseudoSubtomo/job044/Subtomograms/ts044/1433_data.mrc	-1037.41	0.905762
PseudoSubtomo/job044/Subtomograms/ts044/1434_data.mrc	-4058.7	2.36733
PseudoSubtomo/job044/Subtomograms/ts044/1435_data.mrc	-818.774	1.68537
PseudoSubtomo/job044/Subtomograms/ts044/1436_data.mrc	-3313.67	2.27675
PseudoSubtomo/job044/Subtomograms/ts044/1437_data.mrc	-4336.46	2.44503
PseudoSubtomo/job044/Subtomograms/ts044/1438_data.mrc	-3951.3	1.78084
PseudoSubtomo/job044/Subtomograms/ts044/1439_data.mrc	-4375.21	1.52479
PseudoSubtomo/job044/Subtomograms/ts044/1440_data.mrc	-2619.28	1.46097
PseudoSubtomo/job044/Subtomograms/ts044/1441_data.mrc	3503.76	1.67508
PseudoSubtomo/job044/Subtomograms/ts044/1442_data.mrc	-2892.62	1.1199
PseudoSubtomo/job044/Subtomograms/ts044/1443_data.mrc	-1714.77	3.10518
PseudoSubtomo/job044/Subtomograms/ts044/1444_data.mrc	3472.98	1.7449
PseudoSubtomo/job044/Subtomograms/ts044/1445_data.mrc	5950.76	4.32155
PseudoSubtomo/job044/Subtomograms/ts044/1446_data.mrc	343.577	1.8688
PseudoSubtomo/job044/Subtomograms/ts044/1447_data.mrc	-3714.21	1.45651
PseudoSubtomo/job044/Subtomograms/ts044/1448_data.mrc	2234.25	2.68905
PseudoSubtomo/job044/Subtomograms/ts044/1449_data.mrc	-158.243	1.89683
PseudoSubtomo/job044/Subtomograms/ts044/1450_data.mrc	-2776.98	0.902353
PseudoSubtomo/job044/Subtomograms/ts044/1451_data.mrc	-1072.36	3.07392
PseudoSubtomo/job044/Subtomograms/ts044/1452_data.mrc	2292.3	1.3489
PseudoSubtomo/job044/Subtomograms/ts044/1453_data.mrc	-1362.65	1.81635
PseudoSubtomo/job044/Subtomograms/ts044/1454_data.mrc	4417.1	1.9727
PseudoSubtomo/job044/Subtomograms/ts044/1455_data.mrc	719.051	1.18586
PseudoSubtomo/job044/Subtomograms/ts044/1456_data.mrc	-2490.51	1.41917
PseudoSubtomo/job044/Subtomograms/ts044/1457_data.mrc	1525.49	1.02337
PseudoSubtomo/job044/Subtomograms/ts044/1458_data.mrc	5097.4	2.71532
PseudoSubtomo/job044/Subtomograms/ts044/1459_data.mrc	5007.34	3.0714
PseudoSubtomo/job044/Subtomograms/ts044/1460_data.mrc	2750.76	2.09541
PseudoSubtomo/job044/Subtomograms/ts044/1461_data.mrc	3838.91	2.33174
PseudoSubtomo/job044/Subtomograms/ts044/1462_data.mrc	-3707.72	2.90161
PseudoSubtomo/job044/Subtomograms/ts044/1463_data.mrc	-1618.73	1.75847
PseudoSubtomo/job044/Subtomograms/ts044/1464_data.mrc	-1706.23	0.696158
PseudoSubtomo/job044/Subtomograms/ts044/1465_data.mrc	3171.76	1.47344
PseudoSubtomo/job044/Subtomograms/ts044/1466_data.mrc	4092.71	1.62313
PseudoSubtomo/job044/Subtomograms/ts044/1467_data.mrc	-6378.64	2.88876
PseudoSubtomo/job044/Subtomograms/ts044/1468_data.mrc	-1583.44	2.6103
PseudoSubtomo/job044/Subtomograms/ts044/1469_data.mrc	2911.75	2.51917
PseudoSubtomo/job044/Subtomograms/ts044/1470_data.mrc	-3554.06	1.49614
PseudoSubtomo/job044/Subtomograms/ts044/1471_data.mrc	714.94	4.46621
PseudoSubtomo/job044/Subtomograms/ts044/1472_data.mrc	-1696.38	1.97357
PseudoSubtomo/job044/Subtomograms/ts044/1473_data.mrc	1923.71	1.47701
PseudoSubtomo/job044/Subtomograms/ts044/1474_data.mrc	-5298.98	4.78869
PseudoSubtomo/job044/Subtomograms/ts044/1475_data.mrc	-2905.11	2.38966
PseudoSubtomo/job044/Subtomograms/ts044/1476_data.mrc	1224.97	2.53946
PseudoSubtomo/job044/Subtomograms/ts044/1477_data.mrc	-5007.63	2.51253
PseudoSubtomo/job044/Subtomograms/ts044/1478_data.mrc	6471.09	2.37594
PseudoSubtomo/job044/Subtomograms/ts044/1479_data.mrc	3999.54	2.35368
PseudoSubtomo/job044/Subtomograms/ts044/1480_data.mrc	-4735.26	1.97442
PseudoSubtomo/job044/Subtomograms/ts044/1481_data.mrc	-1788.47	2.51602
PseudoSubtomo/job044/Subtomograms/ts044/1482_data.mrc	1609.22	2.70067
PseudoSubtomo/job044/Subtomograms/ts044/1483_data.mrc	2898.75	1.47242
PseudoSubtomo/job044/Subtomograms/ts044/1484_data.mrc	1710.81	1.66264
PseudoSubtomo/job044/Subtomograms/ts044/1485_data.mrc	-5496.64	2.4231
PseudoSubtomo/job044/Subtomograms/ts044/1486_data.mrc	-3291.26	2.6697
PseudoSubtomo/job044/Subtomograms/ts044/1487_data.mrc	-2063.02	1.74775
PseudoSubtomo/job044/Subtomograms/ts044/1488_data.mrc	751.007	1.16873
PseudoSubtomo/job044/Subtomograms/ts044/1489_data.mrc	-2250.7	1.98186
PseudoSubtomo/job044/Subtomograms/ts044/1490_data.mrc	7433.73	2.22083
PseudoSubtomo/job044/Subtomograms/ts044/1491_data.mrc	-527.766	2.68882
PseudoSubtomo/job044/Subtomograms/ts044/1492_data.mrc	-2904.75	1.14688
PseudoSubtomo/job044/Subtomograms/ts044/1493_data.mrc	3679.25	1.73804
PseudoSubtomo/job044/Subtomograms/ts044/1494_data.mrc	1592.15	1.70039
PseudoSubtomo/job044/Subtomograms/ts044/1495_data.mrc	256.244	4.16584
PseudoSubtomo/job044/Subtomograms/ts044/1496_data.mrc	2811.57	2.01442
PseudoSubtomo/job044/Subtomograms/ts044/1497_data.mrc	-1144.29	0.865888
PseudoSubtomo/job044/Subtomograms/ts044/1498_data.mrc	-1959.71	1.547
PseudoSubtomo/job044/Subtomograms/ts044/1499_data.mrc	-267.59	1.24099
PseudoSubtomo/job044/Subtomograms/ts044/1500_data.mrc	-911.455	1.01778
PseudoSubtomo/job044/Subtomograms/ts044/1501_data.mrc	5223.71	2.75739
PseudoSubtomo/job044/Subtomograms/ts044/1502_data.mrc	2078.98	1.71056
PseudoSubtomo/job044/Subtomograms/ts044/1503_data.mrc	1494.99	4.72542
PseudoSubtomo/job044/Subtomograms/ts044/1504_data.mrc	-3864.46	1.95743
PseudoSubtomo/job044/Subtomograms/ts044/1505_data.mrc	-776.432	1.67842
PseudoSubtomo/job044/Subtomograms/ts044/1506_data.mrc	264.013	1.1352
PseudoSubtomo/job044/Subtomograms/ts044/1507_data.mrc	4393.59	2.6651
PseudoSubtomo/job044/Subtomograms/ts044/1508_data.mrc	3937.44	1.62647
PseudoSubtomo/job044/Subtomograms/ts044/1509_data.mrc	-2294.28	2.40355
PseudoSubtomo/job044/Subtomograms/ts044/1510_data.mrc	-1268.58	0.830537
PseudoSubtomo/job044/Subtomograms/ts044/1511_data.mrc	7099.49	3.20117
PseudoSubtomo/job044/Subtomograms/ts044/1512_data.mrc	-1729.91	1.45617
PseudoSubtomo/job044/Subtomograms/ts044/1513_data.mrc	193.619	0.913059
PseudoSubtomo/job044/Subtomograms/ts044/1514_data.mrc	-808.833	3.56677
PseudoSubtomo/job044/Subtomograms/ts044/1515_data.mrc	-2682.88	5.87628
PseudoSubtomo/job044/Subtomograms/ts044/1516_data.mrc	-3813.16	1.31101
PseudoSubtomo/job044/Subtomograms/ts044/1517_data.mrc	-6341.76	5.36223
PseudoSubtomo/job044/Subtomograms/ts044/1518_data.mrc	3765.36	1.57605
PseudoSubtomo/job044/Subtomograms/ts044/1519_data.mrc	-6890.82	2.38142
PseudoSubtomo/job044/Subtomograms/ts044/1520_data.mrc	1673.06	1.79005
PseudoSubtomo/job044/Subtomograms/ts044/1521_data.mrc	2324.45	2.70531
PseudoSubtomo/job044/Subtomograms/ts044/1522_data.mrc	-1244.75	2.50786
PseudoSubtomo/job044/Subtomograms/ts044/1523_data.mrc	4105.37	2.44268
PseudoSubtomo/job044/Subtomograms/ts044/1524_data.mrc	3093.73	2.10983
PseudoSubtomo/job044/Subtomograms/ts044/1525_data.mrc	4377.36	3.38845
PseudoSubtomo/job044/Subtomograms/ts044/1526_data.mrc	-888.35	1.16523
PseudoSubtomo/job044/Subtomograms/ts044/1527_data.mrc	-2934.8	2.67306
PseudoSubtomo/job044/Subtomograms/ts044/1528_data.mrc	4267.7	1.68603
PseudoSubtomo/job044/Subtomograms/ts044/1529_data.mrc	-1080.35	1.24926
PseudoSubtomo/job044/Subtomograms/ts044/1530_data.mrc	-1464.26	1.57206
PseudoSubtomo/job044/Subtomograms/ts044/1531_data.mrc	-5188.87	5.30873
PseudoSubtomo/job044/Subtomograms/ts044/1532_data.mrc	946.642	1.59915
PseudoSubtomo/job044/Subtomograms/ts044/1533_data.mrc	-576.969	1.30332
PseudoSubtomo/job044/Subtomograms/ts044/1534_data.mrc	2751.89	1.31426
PseudoSubtomo/job044/Subtomograms/ts044/1535_data.mrc	3424.69	2.88542
PseudoSubtomo/job044/Subtomograms/ts044/1536_data.mrc	2368.09	1.31019
PseudoSubtomo/job044/Subtomograms/ts044/1537_data.mrc	-6477.34	3.15198
PseudoSubtomo/job044/Subtomograms/ts044/1538_data.mrc	6293.23	2.12726
PseudoSubtomo/job044/Subtomograms/ts044/1539_data.mrc	1382.91	2.15779
PseudoSubtomo/job044/Subtomograms/ts044/1540_data.mrc	-700.975	1.52755
PseudoSubtomo/job044/Subtomograms/ts044/1541_data.mrc	2672.74	1.98202
PseudoSubtomo/job044/Subtomograms/ts044/1542_data.mrc	-4201.78	1.57371
PseudoSubtomo/job044/Subtomograms/ts044/1543_data.mrc	5887.29	4.01618
PseudoSubtomo/job044/Subtomograms/ts044/1544_data.mrc	1321.6	1.51386
PseudoSubtomo/job044/Subtomograms/ts044/1545_data.mrc	-2388.57	1.29917
PseudoSubtomo/job044/Subtomograms/ts044/1546_data.mrc	-6722.84	2.93964
PseudoSubtomo/job044/Subtomograms/ts044/1547_data.mrc	-4554.57	1.60525
PseudoSubtomo/job044/Subtomograms/ts044/1548_data.mrc	5494.78	2.29579
PseudoSubtomo/job044/Subtomograms/ts044/1549_data.mrc	5804.67	2.05866
PseudoSubtomo/job044/Subtomograms/ts044/1550_data.mrc	1396.95	1.17986
PseudoSubtomo/job044/Subtomograms/ts044/1551_data.mrc	7072.37	2.67199
PseudoSubtomo/job044/Subtomograms/ts044/1552_data.mrc	-2794.78	1.15852
PseudoSubtomo/job044/Subtomograms/ts044/1553_data.mrc	-7855.53	2.6254
PseudoSubtomo/job044/Subtomograms/ts044/1554_data.mrc	2116.71	4.80072
PseudoSubtomo/job044/Subtomograms/ts044/1555_data.mrc	-5914.53	2.87431
PseudoSubtomo/job044/Subtomograms/ts044/1556_data.mrc	-5144.51	2.01689
PseudoSubtomo/job044/Subtomograms/ts044/1557_data.mrc	-5592.63	2.23652
PseudoSubtomo/job044/Subtomograms/ts044/1558_data.mrc	-1857.85	2.69122
PseudoSubtomo/job044/Subtomograms/ts044/1559_data.mrc	268.739	3.15335
PseudoSubtomo/job044/Subtomograms/ts044/1560_data.mrc	3834.5	2.65331
PseudoSubtomo/job044/Subtomograms/ts044/1561_data.mrc	-2325.12	2.27764
PseudoSubtomo/job044/Subtomograms/ts044/1562_data.mrc	4109.05	1.7642
PseudoSubtomo/job044/Subtomograms/ts044/1563_data.mrc	-2460.41	2.51084
PseudoSubtomo/job044/Subtomograms/ts044/1564_data.mrc	-484.43	1.68018
PseudoSubtomo/job044/Subtomograms/ts044/1565_data.mrc	-3437.27	1.61248
PseudoSubtomo/job044/Subtomograms/ts044/1566_data.mrc	2398.69	1.58673
PseudoSubtomo/job044/Subtomograms/ts044/1567_data.mrc	-2625.79	1.34276
PseudoSubtomo/job044/Subtomograms/ts044/1568_data.mrc	4076.09	3.14661
PseudoSubtomo/job044/Subtomograms/ts044/1569_data.mrc	-1674.88	1.06694
PseudoSubtomo/job044/Subtomograms/ts044/1570_data.mrc	-2504.63	2.21964
PseudoSubtomo/job044/Subtomograms/ts044/1571_data.mrc	7332.07	2.44371
PseudoSubtomo/job044/Subtomograms/ts044/1572_data.mrc	7749.53	3.81144
PseudoSubtomo/job044/Subtomograms/ts044/1573_data.mrc	1433.96	0.791622
PseudoSubtomo/job044/Subtomograms/ts044/1574_data.mrc	2610.12	1.38243
PseudoSubtomo/job044/Subtomograms/ts044/1575_data.mrc	-4884.74	2.87122
PseudoSubtomo/job044/Subtomograms/ts044/1576_data.mrc	-2370.94	1.40316
PseudoSubtomo/job044/Subtomograms/ts044/1577_data.mrc	1261.75	0.785966
PseudoSubtomo/job044/Subtomograms/ts044/1578_data.mrc	-5710.1	2.2236
PseudoSubtomo/job044/Subtomograms/ts044/1580_data.mrc	4284.33	1.60898
PseudoSubtomo/job044/Subtomograms/ts044/1581_data.mrc	2675.48	2.04625
PseudoSubtomo/job044/Subtomograms/ts044/1582_data.mrc	-3209.12	3.37277
PseudoSubtomo/job044/Subtomograms/ts044/1583_data.mrc	7031.32	2.72652
PseudoSubtomo/job044/Subtomograms/ts044/1584_data.mrc	1037.54	2.54979
PseudoSubtomo/job044/Subtomograms/ts044/1585_data.mrc	-172.43	1.59078
PseudoSubtomo/job044/Subtomograms/ts044/1586_data.mrc	6580.14	2.97421
PseudoSubtomo/job044/Subtomograms/ts044/1587_data.mrc	3567.32	1.58631
PseudoSubtomo/job044/Subtomograms/ts044/1588_data.mrc	6315.41	2.17663
PseudoSubtomo/job044/Subtomograms/ts044/1589_data.mrc	1041.19	1.50118
PseudoSubtomo/job044/Subtomograms/ts044/1590_data.mrc	658.018	2.53413
PseudoSubtomo/job044/Subtomograms/ts044/1591_data.mrc	614.526	1.49762
PseudoSubtomo/job044/Subtomograms/ts044/1592_data.mrc	-1704.75	0.685238
PseudoSubtomo/job044/Subtomograms/ts044/1593_data.mrc	5268.66	2.11815
PseudoSubtomo/job044/Subtomograms/ts044/1594_data.mrc	1373.01	1.25625
PseudoSubtomo/job044/Subtomograms/ts044/1595_data.mrc	675.627	2.16233
PseudoSubtomo/job044/Subtomograms/ts044/1596_data.mrc	3450.45	2.23913
PseudoSubtomo/job044/Subtomograms/ts044/1597_data.mrc	3909.28	1.58106
PseudoSubtomo/job044/Subtomograms/ts044/1598_data.mrc	-4118.48	1.57932
PseudoSubtomo/job044/Subtomograms/ts044/1599_data.mrc	4570	2.07631
PseudoSubtomo/job044/Subtomograms/ts044/1600_data.mrc	-3955.24	2.64027
PseudoSubtomo/job044/Subtomograms/ts044/1601_data.mrc	4083.69	1.52204
PseudoSubtomo/job044/Subtomograms/ts044/1602_data.mrc	133.949	2.26962
PseudoSubtomo/job044/Subtomograms/ts044/1603_data.mrc	5624.93	4.11508
PseudoSubtomo/job044/Subtomograms/ts044/1604_data.mrc	19.2814	3.33373
PseudoSubtomo/job044/Subtomograms/ts044/1605_data.mrc	-5194.62	1.82321
PseudoSubtomo/job044/Subtomograms/ts044/1606_data.mrc	2539.64	1.32664
PseudoSubtomo/job044/Subtomograms/ts044/1608_data.mrc	1711.85	4.71436
PseudoSubtomo/job044/Subtomograms/ts044/1610_data.mrc	-5073.17	2.87179
PseudoSubtomo/job044/Subtomograms/ts044/1611_data.mrc	544.679	0.685924
PseudoSubtomo/job044/Subtomograms/ts044/1612_data.mrc	2821.91	1.72537
PseudoSubtomo/job044/Subtomograms/ts044/1614_data.mrc	2669.18	1.91889
PseudoSubtomo/job044/Subtomograms/ts044/1615_data.mrc	6195.25	2.04273
PseudoSubtomo/job044/Subtomograms/ts044/1616_data.mrc	2143.68	1.94948
PseudoSubtomo/job044/Subtomograms/ts044/1617_data.mrc	1727.44	1.85292
PseudoSubtomo/job044/Subtomograms/ts044/1618_data.mrc	-6114.22	2.25099
PseudoSubtomo/job044/Subtomograms/ts044/1619_data.mrc	612.328	1.36328
PseudoSubtomo/job044/Subtomograms/ts044/1620_data.mrc	759.953	1.09742
PseudoSubtomo/job044/Subtomograms/ts044/1621_data.mrc	5664.02	2.50038
PseudoSubtomo/job044/Subtomograms/ts044/1622_data.mrc	9264.73	4.03995
PseudoSubtomo/job044/Subtomograms/ts044/1623_data.mrc	632.149	2.83061
PseudoSubtomo/job044/Subtomograms/ts044/1624_data.mrc	-3726.66	1.185
PseudoSubtomo/job044/Subtomograms/ts044/1625_data.mrc	1520.86	1.48725
PseudoSubtomo/job044/Subtomograms/ts044/1626_data.mrc	-1007.11	0.895869
PseudoSubtomo/job044/Subtomograms/ts044/1627_data.mrc	949.772	0.92133
PseudoSubtomo/job044/Subtomograms/ts044/1628_data.mrc	-438.755	1.16696
PseudoSubtomo/job044/Subtomograms/ts044/1629_data.mrc	-484.712	1.83457
PseudoSubtomo/job044/Subtomograms/ts044/1630_data.mrc	2525.76	1.73506
PseudoSubtomo/job044/Subtomograms/ts044/1631_data.mrc	1380.98	0.740265
PseudoSubtomo/job044/Subtomograms/ts044/1632_data.mrc	5536.49	3.90016
PseudoSubtomo/job044/Subtomograms/ts044/1633_data.mrc	-363.58	1.76477
PseudoSubtomo/job044/Subtomograms/ts044/1634_data.mrc	6551.56	2.49448
PseudoSubtomo/job044/Subtomograms/ts044/1635_data.mrc	-5383.26	2.15697
PseudoSubtomo/job044/Subtomograms/ts044/1636_data.mrc	-3173.44	1.20475
PseudoSubtomo/job044/Subtomograms/ts044/1637_data.mrc	-616.82	1.18331
PseudoSubtomo/job044/Subtomograms/ts044/1638_data.mrc	1908.06	2.53604
PseudoSubtomo/job044/Subtomograms/ts044/1639_data.mrc	1360.31	0.918083
PseudoSubtomo/job044/Subtomograms/ts044/1640_data.mrc	-1505.8	1.56281
PseudoSubtomo/job044/Subtomograms/ts044/1641_data.mrc	-7346.41	3.17616
PseudoSubtomo/job044/Subtomograms/ts044/1642_data.mrc	1990.13	3.1201
PseudoSubtomo/job044/Subtomograms/ts044/1643_data.mrc	546.364	1.90545
PseudoSubtomo/job044/Subtomograms/ts044/1644_data.mrc	3660.42	3.0529
PseudoSubtomo/job044/Subtomograms/ts044/1645_data.mrc	-3303.85	1.89347
PseudoSubtomo/job044/Subtomograms/ts044/1646_data.mrc	-4293.66	1.79606
PseudoSubtomo/job044/Subtomograms/ts044/1647_data.mrc	-2743.06	1.72302
PseudoSubtomo/job044/Subtomograms/ts044/1648_data.mrc	-373.76	1.83072
PseudoSubtomo/job044/Subtomograms/ts044/1649_data.mrc	-2089.48	2.06956
PseudoSubtomo/job044/Subtomograms/ts044/1650_data.mrc	546.425	1.57554
PseudoSubtomo/job044/Subtomograms/ts044/1651_data.mrc	-4895.13	2.61846
PseudoSubtomo/job044/Subtomograms/ts044/1652_data.mrc	227.512	3.23285
PseudoSubtomo/job044/Subtomograms/ts044/1653_data.mrc	945.785	0.980253
PseudoSubtomo/job044/Subtomograms/ts044/1654_data.mrc	-578.155	1.36649
PseudoSubtomo/job044/Subtomograms/ts044/1655_data.mrc	4913.74	1.60273
PseudoSubtomo/job044/Subtomograms/ts044/1656_data.mrc	-2705.34	1.17571
PseudoSubtomo/job044/Subtomograms/ts044/1657_data.mrc	-813.63	0.388921
PseudoSubtomo/job044/Subtomograms/ts044/1658_data.mrc	-303.862	1.30894
PseudoSubtomo/job044/Subtomograms/ts044/1659_data.mrc	-2210.26	4.76872
PseudoSubtomo/job044/Subtomograms/ts044/1660_data.mrc	1825.13	1.13194
PseudoSubtomo/job044/Subtomograms/ts044/1661_data.mrc	-7890.89	2.33396
PseudoSubtomo/job044/Subtomograms/ts044/1662_data.mrc	2599.34	1.06861
PseudoSubtomo/job044/Subtomograms/ts044/1663_data.mrc	2238.67	1.80877
PseudoSubtomo/job044/Subtomograms/ts044/1664_data.mrc	-186.396	1.34951
PseudoSubtomo/job044/Subtomograms/ts044/1665_data.mrc	962.388	1.05423
PseudoSubtomo/job044/Subtomograms/ts044/1666_data.mrc	219.87	1.75993
PseudoSubtomo/job044/Subtomograms/ts044/1667_data.mrc	2694.27	1.54026
PseudoSubtomo/job044/Subtomograms/ts044/1668_data.mrc	-4276.04	1.50676
PseudoSubtomo/job044/Subtomograms/ts044/1669_data.mrc	-3526.02	2.42827
PseudoSubtomo/job044/Subtomograms/ts044/1670_data.mrc	290.93	1.82085
PseudoSubtomo/job044/Subtomograms/ts044/1671_data.mrc	907.061	0.934904
PseudoSubtomo/job044/Subtomograms/ts044/1672_data.mrc	-5005.44	2.46711
PseudoSubtomo/job044/Subtomograms/ts044/1673_data.mrc	-6652.07	2.63719
PseudoSubtomo/job044/Subtomograms/ts044/1674_data.mrc	187.923	2.05712
PseudoSubtomo/job044/Subtomograms/ts044/1675_data.mrc	242.117	1.70667
PseudoSubtomo/job044/Subtomograms/ts044/1676_data.mrc	-422.488	0.57146
PseudoSubtomo/job044/Subtomograms/ts044/1677_data.mrc	-3163.55	3.22046
PseudoSubtomo/job044/Subtomograms/ts044/1678_data.mrc	-4119.77	2.29204
PseudoSubtomo/job044/Subtomograms/ts044/1679_data.mrc	-4027.03	2.42562
PseudoSubtomo/job044/Subtomograms/ts044/1680_data.mrc	6311.83	3.42029
PseudoSubtomo/job044/Subtomograms/ts044/1681_data.mrc	-884.529	0.479596
PseudoSubtomo/job044/Subtomograms/ts044/1682_data.mrc	-286.485	0.865574
PseudoSubtomo/job044/Subtomograms/ts044/1683_data.mrc	-395.432	1.22882
PseudoSubtomo/job044/Subtomograms/ts044/1684_data.mrc	651.577	0.790701
PseudoSubtomo/job044/Subtomograms/ts044/1685_data.mrc	-343.841	1.64592
PseudoSubtomo/job044/Subtomograms/ts044/1686_data.mrc	274.79	3.03284
PseudoSubtomo/job044/Subtomograms/ts044/1687_data.mrc	-2512.08	2.5047
PseudoSubtomo/job044/Subtomograms/ts044/1688_data.mrc	4401.51	2.39118
PseudoSubtomo/job044/Subtomograms/ts044/1689_data.mrc	6119.77	2.43928
PseudoSubtomo/job044/Subtomograms/ts044/1690_data.mrc	1080.85	1.64547
PseudoSubtomo/job044/Subtomograms/ts044/1691_data.mrc	1358.46	3.9695
PseudoSubtomo/job044/Subtomograms/ts044/1692_data.mrc	-1077.95	1.22006
PseudoSubtomo/job044/Subtomograms/ts044/1693_data.mrc	3835	3.7223
PseudoSubtomo/job044/Subtomograms/ts044/1694_data.mrc	-6012.73	4.17098
PseudoSubtomo/job044/Subtomograms/ts044/1695_data.mrc	-1844.64	1.99082
PseudoSubtomo/job044/Subtomograms/ts044/1696_data.mrc	7166.75	2.399
PseudoSubtomo/job044/Subtomograms/ts044/1697_data.mrc	3561.58	1.5885
PseudoSubtomo/job044/Subtomograms/ts044/1698_data.mrc	-2881.5	2.83582
PseudoSubtomo/job044/Subtomograms/ts044/1699_data.mrc	4464.28	3.20414
PseudoSubtomo/job044/Subtomograms/ts044/1700_data.mrc	-3569.71	2.76498
PseudoSubtomo/job044/Subtomograms/ts044/1701_data.mrc	-3382.43	1.57068
PseudoSubtomo/job044/Subtomograms/ts044/1702_data.mrc	2166.95	1.70694
PseudoSubtomo/job044/Subtomograms/ts044/1703_data.mrc	-234.331	2.45386
PseudoSubtomo/job044/Subtomograms/ts044/1704_data.mrc	3108.33	2.05283
PseudoSubtomo/job044/Subtomograms/ts044/1705_data.mrc	-3369.1	1.49576
PseudoSubtomo/job044/Subtomograms/ts044/1706_data.mrc	-1959.69	1.56101
PseudoSubtomo/job044/Subtomograms/ts044/1707_data.mrc	-2057.43	1.2007
PseudoSubtomo/job044/Subtomograms/ts044/1708_data.mrc	3819.95	1.74562
PseudoSubtomo/job044/Subtomograms/ts044/1709_data.mrc	-1388.21	0.872189
PseudoSubtomo/job044/Subtomograms/ts044/1710_data.mrc	-3454.45	3.96659
PseudoSubtomo/job044/Subtomograms/ts044/1711_data.mrc	4300.09	1.42803
PseudoSubtomo/job044/Subtomograms/ts044/1712_data.mrc	-1175.08	1.80485
PseudoSubtomo/job044/Subtomograms/ts044/1713_data.mrc	5594.1	1.74814
PseudoSubtomo/job044/Subtomograms/ts044/1714_data.mrc	-1932.72	2.2436
PseudoSubtomo/job044/Subtomograms/ts044/1715_data.mrc	26.0699	0.817199
PseudoSubtomo/job044/Subtomograms/ts044/1716_data.mrc	-2352.22	1.0027
PseudoSubtomo/job044/Subtomograms/ts044/1717_data.mrc	-1887.82	3.12103
PseudoSubtomo/job044/Subtomograms/ts044/1718_data.mrc	-1821.67	2.06538
PseudoSubtomo/job044/Subtomograms/ts044/1719_data.mrc	-3661.38	2.35907
PseudoSubtomo/job044/Subtomograms/ts044/1720_data.mrc	2943.98	1.39063
PseudoSubtomo/job044/Subtomograms/ts044/1721_data.mrc	7166.16	2.50418
PseudoSubtomo/job044/Subtomograms/ts044/1722_data.mrc	-3354.43	2.03222
PseudoSubtomo/job044/Subtomograms/ts044/1723_data.mrc	-1754.77	1.42788
PseudoSubtomo/job044/Subtomograms/ts044/1724_data.mrc	1919.56	0.986684
PseudoSubtomo/job044/Subtomograms/ts044/1725_data.mrc	-1403.11	1.76524
PseudoSubtomo/job044/Subtomograms/ts044/1726_data.mrc	-5004.91	2.52756
PseudoSubtomo/job044/Subtomograms/ts044/1727_data.mrc	1167.15	0.923625
PseudoSubtomo/job044/Subtomograms/ts044/1728_data.mrc	-2617.13	1.55979
PseudoSubtomo/job044/Subtomograms/ts044/1729_data.mrc	-4235.46	2.53411
PseudoSubtomo/job044/Subtomograms/ts044/1730_data.mrc	-476.852	2.43258
PseudoSubtomo/job044/Subtomograms/ts044/1731_data.mrc	-1837.38	1.47494
PseudoSubtomo/job044/Subtomograms/ts044/1732_data.mrc	-4767.17	1.68947
PseudoSubtomo/job044/Subtomograms/ts044/1733_data.mrc	-4912.89	2.7856
PseudoSubtomo/job044/Subtomograms/ts044/1734_data.mrc	279.855	2.70809
PseudoSubtomo/job044/Subtomograms/ts044/1735_data.mrc	3865.72	2.53066
PseudoSubtomo/job044/Subtomograms/ts044/1736_data.mrc	6677.57	3.65958
PseudoSubtomo/job044/Subtomograms/ts044/1737_data.mrc	1400.97	2.75421
PseudoSubtomo/job044/Subtomograms/ts044/1738_data.mrc	-2320.78	1.35164
PseudoSubtomo/job044/Subtomograms/ts044/1739_data.mrc	1692.42	1.10198
PseudoSubtomo/job044/Subtomograms/ts044/1740_data.mrc	-3023.63	1.71259
PseudoSubtomo/job044/Subtomograms/ts044/1741_data.mrc	-3683.84	1.60718
PseudoSubtomo/job044/Subtomograms/ts044/1742_data.mrc	4521.06	2.33442
PseudoSubtomo/job044/Subtomograms/ts044/1743_data.mrc	-1401.51	3.55074
PseudoSubtomo/job044/Subtomograms/ts044/1744_data.mrc	829.471	1.11239
PseudoSubtomo/job044/Subtomograms/ts044/1745_data.mrc	276.26	0.324059
PseudoSubtomo/job044/Subtomograms/ts044/1746_data.mrc	4258.37	2.43526
PseudoSubtomo/job044/Subtomograms/ts044/1747_data.mrc	1934.41	1.85311
PseudoSubtomo/job044/Subtomograms/ts044/1748_data.mrc	-539.232	1.1055
PseudoSubtomo/job044/Subtomograms/ts044/1749_data.mrc	-3015.92	2.11093
PseudoSubtomo/job044/Subtomograms/ts044/1750_data.mrc	231.388	1.45312
PseudoSubtomo/job044/Subtomograms/ts044/1751_data.mrc	3735.69	2.93454
PseudoSubtomo/job044/Subtomograms/ts044/1752_data.mrc	-2806.06	3.31413
PseudoSubtomo/job044/Subtomograms/ts044/1753_data.mrc	2429.44	1.84175
PseudoSubtomo/job044/Subtomograms/ts044/1754_data.mrc	6145.5	4.35523
PseudoSubtomo/job044/Subtomograms/ts044/1755_data.mrc	3937.65	2.18383
PseudoSubtomo/job044/Subtomograms/ts044/1756_data.mrc	1275.85	2.23278
PseudoSubtomo/job044/Subtomograms/ts044/1757_data.mrc	-3425.94	2.2354
PseudoSubtomo/job044/Subtomograms/ts044/1758_data.mrc	873.215	1.77039
PseudoSubtomo/job044/Subtomograms/ts044/1759_data.mrc	-3042.16	2.3733
PseudoSubtomo/job044/Subtomograms/ts044/1760_data.mrc	-1041.48	2.48931
PseudoSubtomo/job044/Subtomograms/ts044/1761_data.mrc	1915.35	1.32314
PseudoSubtomo/job044/Subtomograms/ts044/1762_data.mrc	-2087.3	3.84723
PseudoSubtomo/job044/Subtomograms/ts044/1763_data.mrc	3390.22	3.84525
PseudoSubtomo/job044/Subtomograms/ts044/1764_data.mrc	431.49	2.62703
PseudoSubtomo/job044/Subtomograms/ts044/1765_data.mrc	3014.33	1.29473
PseudoSubtomo/job044/Subtomograms/ts044/1766_data.mrc	554.666	0.543596
PseudoSubtomo/job044/Subtomograms/ts044/1767_data.mrc	3588.37	1.89052
PseudoSubtomo/job044/Subtomograms/ts044/1768_data.mrc	-4448.49	3.83978
PseudoSubtomo/job044/Subtomograms/ts044/1769_data.mrc	1881.27	1.83131
PseudoSubtomo/job044/Subtomograms/ts044/1770_data.mrc	-7331.92	2.9749
PseudoSubtomo/job044/Subtomograms/ts044/1771_data.mrc	-697.369	1.76507
PseudoSubtomo/job044/Subtomograms/ts044/1772_data.mrc	526.246	3.19076
PseudoSubtomo/job044/Subtomograms/ts044/1773_data.mrc	3080.21	2.32222
PseudoSubtomo/job044/Subtomograms/ts044/1774_data.mrc	4018.7	4.5375
PseudoSubtomo/job044/Subtomograms/ts044/1775_data.mrc	5353.32	3.14125
PseudoSubtomo/job044/Subtomograms/ts044/1776_data.mrc	382.535	1.34427
PseudoSubtomo/job044/Subtomograms/ts044/1777_data.mrc	3504.92	2.87209
PseudoSubtomo/job044/Subtomograms/ts044/1778_data.mrc	-1363.85	2.13963
PseudoSubtomo/job044/Subtomograms/ts044/1779_data.mrc	2597.57	2.27301
PseudoSubtomo/job044/Subtomograms/ts044/1780_data.mrc	-2267.64	3.08472
PseudoSubtomo/job044/Subtomograms/ts044/1781_data.mrc	-2552.21	0.935307
PseudoSubtomo/job044/Subtomograms/ts044/1782_data.mrc	-6076.58	2.79811
PseudoSubtomo/job044/Subtomograms/ts044/1783_data.mrc	-811.468	2.89277
PseudoSubtomo/job044/Subtomograms/ts044/1784_data.mrc	-3551.78	1.32192
PseudoSubtomo/job044/Subtomograms/ts044/1785_data.mrc	-340.03	2.71633
PseudoSubtomo/job044/Subtomograms/ts044/1786_data.mrc	2908.22	1.56665
PseudoSubtomo/job044/Subtomograms/ts044/1787_data.mrc	-5094.73	2.06921
PseudoSubtomo/job044/Subtomograms/ts044/1788_data.mrc	1375.06	0.821759
PseudoSubtomo/job044/Subtomograms/ts044/1789_data.mrc	1074.35	2.69376
PseudoSubtomo/job044/Subtomograms/ts044/1790_data.mrc	-2029.91	1.65501
PseudoSubtomo/job044/Subtomograms/ts044/1791_data.mrc	5491.57	1.84657
PseudoSubtomo/job044/Subtomograms/ts044/1792_data.mrc	-5044.41	2.11563
PseudoSubtomo/job044/Subtomograms/ts044/1793_data.mrc	390.947	1.55908
PseudoSubtomo/job044/Subtomograms/ts044/1794_data.mrc	5326.44	1.9263
PseudoSubtomo/job044/Subtomograms/ts044/1795_data.mrc	291.956	2.18495
PseudoSubtomo/job044/Subtomograms/ts044/1796_data.mrc	-445.3	1.06273
PseudoSubtomo/job044/Subtomograms/ts044/1797_data.mrc	1216.75	1.66226
PseudoSubtomo/job044/Subtomograms/ts044/1798_data.mrc	-1172.01	1.75066
PseudoSubtomo/job044/Subtomograms/ts044/1799_data.mrc	-3881.94	1.4937
PseudoSubtomo/job044/Subtomograms/ts044/1800_data.mrc	2165.11	2.24868
PseudoSubtomo/job044/Subtomograms/ts044/1801_data.mrc	-483.115	0.507335
PseudoSubtomo/job044/Subtomograms/ts044/1802_data.mrc	-1102.95	1.26663
PseudoSubtomo/job044/Subtomograms/ts044/1803_data.mrc	4177.89	1.8934
PseudoSubtomo/job044/Subtomograms/ts044/1804_data.mrc	1323.82	2.87018
PseudoSubtomo/job044/Subtomograms/ts044/1805_data.mrc	4636.89	2.65318
PseudoSubtomo/job044/Subtomograms/ts044/1806_data.mrc	-3204.46	2.36757
PseudoSubtomo/job044/Subtomograms/ts044/1807_data.mrc	-959.266	1.63281
PseudoSubtomo/job044/Subtomograms/ts044/1808_data.mrc	4831.13	4.27266
PseudoSubtomo/job044/Subtomograms/ts044/1809_data.mrc	6722.48	2.62412
PseudoSubtomo/job044/Subtomograms/ts044/1810_data.mrc	-104.577	2.65497
PseudoSubtomo/job044/Subtomograms/ts044/1811_data.mrc	141.844	1.55869
PseudoSubtomo/job044/Subtomograms/ts044/1812_data.mrc	500.871	0.946808
PseudoSubtomo/job044/Subtomograms/ts044/1814_data.mrc	-4882.54	1.86077
PseudoSubtomo/job044/Subtomograms/ts044/1815_data.mrc	6296.79	2.18919
PseudoSubtomo/job044/Subtomograms/ts044/1816_data.mrc	-3423.12	3.03027
PseudoSubtomo/job044/Subtomograms/ts044/1817_data.mrc	-2951.51	2.56742
PseudoSubtomo/job044/Subtomograms/ts044/1818_data.mrc	-1029.28	1.81384
PseudoSubtomo/job044/Subtomograms/ts044/1819_data.mrc	-1457.09	4.33524
PseudoSubtomo/job044/Subtomograms/ts044/1820_data.mrc	3714.74	2.59545
PseudoSubtomo/job044/Subtomograms/ts044/1821_data.mrc	-2675.43	1.85139
PseudoSubtomo/job044/Subtomograms/ts044/1822_data.mrc	4136.34	2.81592
PseudoSubtomo/job044/Subtomograms/ts044/1823_data.mrc	4196.92	4.03035
PseudoSubtomo/job044/Subtomograms/ts044/1824_data.mrc	-1236.11	2.78346
PseudoSubtomo/job044/Subtomograms/ts044/1825_data.mrc	-392.365	1.35622
PseudoSubtomo/job044/Subtomograms/ts044/1826_data.mrc	1144.26	0.701114
PseudoSubtomo/job044/Subtomograms/ts044/1827_data.mrc	1376.6	1.07063
PseudoSubtomo/job044/Subtomograms/ts044/1828_data.mrc	2553.12	1.5414
PseudoSubtomo/job044/Subtomograms/ts044/1829_data.mrc	-2848.21	2.04463
PseudoSubtomo/job044/Subtomograms/ts044/1830_data.mrc	-431.108	0.857243
PseudoSubtomo/job044/Subtomograms/ts044/1831_data.mrc	-2523.31	1.73502
PseudoSubtomo/job044/Subtomograms/ts044/1832_data.mrc	7295.5	2.96672
PseudoSubtomo/job044/Subtomograms/ts044/1833_data.mrc	-2912.19	1.96245
PseudoSubtomo/job044/Subtomograms/ts044/1834_data.mrc	2251.76	2.3393
PseudoSubtomo/job044/Subtomograms/ts044/1835_data.mrc	-795.321	1.4736
PseudoSubtomo/job044/Subtomograms/ts044/1836_data.mrc	-1198.93	0.874321
PseudoSubtomo/job044/Subtomograms/ts044/1837_data.mrc	2806.11	1.37664
PseudoSubtomo/job044/Subtomograms/ts044/1838_data.mrc	7231.47	4.37886
PseudoSubtomo/job044/Subtomograms/ts044/1839_data.mrc	1239.05	1.71811
PseudoSubtomo/job044/Subtomograms/ts044/1840_data.mrc	3754.79	3.08482
PseudoSubtomo/job044/Subtomograms/ts044/1841_data.mrc	1168.37	2.4273
PseudoSubtomo/job044/Subtomograms/ts044/1842_data.mrc	773.766	3.97574
PseudoSubtomo/job044/Subtomograms/ts044/1843_data.mrc	4103.8	1.57832
PseudoSubtomo/job044/Subtomograms/ts044/1844_data.mrc	-1452.18	2.67672
PseudoSubtomo/job044/Subtomograms/ts044/1845_data.mrc	-6631.19	2.56918
PseudoSubtomo/job044/Subtomograms/ts044/1846_data.mrc	-5499.27	1.81693
PseudoSubtomo/job044/Subtomograms/ts044/1847_data.mrc	-1867.47	1.31037
PseudoSubtomo/job044/Subtomograms/ts044/1848_data.mrc	1143.03	0.988187
PseudoSubtomo/job044/Subtomograms/ts044/1849_data.mrc	-3225.85	1.16296
PseudoSubtomo/job044/Subtomograms/ts044/1850_data.mrc	3043.75	2.29976
PseudoSubtomo/job044/Subtomograms/ts044/1851_data.mrc	-2418.87	5.34521
PseudoSubtomo/job044/Subtomograms/ts044/1852_data.mrc	-6807.28	3.37245
PseudoSubtomo/job044/Subtomograms/ts044/1853_data.mrc	-1412.42	2.19239
PseudoSubtomo/job044/Subtomograms/ts044/1854_data.mrc	861.011	1.49456
PseudoSubtomo/job044/Subtomograms/ts044/1855_data.mrc	4495.81	2.54369
PseudoSubtomo/job044/Subtomograms/ts044/1856_data.mrc	4113.14	3.08103
PseudoSubtomo/job044/Subtomograms/ts044/1857_data.mrc	1019.64	1.70496
PseudoSubtomo/job044/Subtomograms/ts044/1858_data.mrc	-2489.72	0.806457
PseudoSubtomo/job044/Subtomograms/ts044/1859_data.mrc	2043.81	3.64986
PseudoSubtomo/job044/Subtomograms/ts044/1860_data.mrc	-2055.85	1.36128
PseudoSubtomo/job044/Subtomograms/ts044/1861_data.mrc	-5205.47	1.89784
PseudoSubtomo/job044/Subtomograms/ts044/1862_data.mrc	-208.3	1.36547
PseudoSubtomo/job044/Subtomograms/ts044/1863_data.mrc	-978.139	0.587561
PseudoSubtomo/job044/Subtomograms/ts044/1864_data.mrc	-23.2784	1.09969
PseudoSubtomo/job044/Subtomograms/ts044/1865_data.mrc	3653.2	2.69696
PseudoSubtomo/job044/Subtomograms/ts044/1866_data.mrc	3136.88	1.43144
PseudoSubtomo/job044/Subtomograms/ts044/1867_data.mrc	3466.58	1.274
PseudoSubtomo/job044/Subtomograms/ts044/1868_data.mrc	8282.03	2.64486
PseudoSubtomo/job044/Subtomograms/ts044/1869_data.mrc	4166.43	2.77319
PseudoSubtomo/job044/Subtomograms/ts044/1870_data.mrc	-2585.23	1.19415
PseudoSubtomo/job044/Subtomograms/ts044/1871_data.mrc	8028.4	3.35
PseudoSubtomo/job044/Subtomograms/ts044/1872_data.mrc	-1430.4	1.45083
PseudoSubtomo/job044/Subtomograms/ts044/1873_data.mrc	-28.1878	3.754
PseudoSubtomo/job044/Subtomograms/ts044/1874_data.mrc	-3286.59	1.4005
PseudoSubtomo/job044/Subtomograms/ts044/1875_data.mrc	4104.63	2.27788
PseudoSubtomo/job044/Subtomograms/ts044/1876_data.mrc	-1032.64	1.39768
PseudoSubtomo/job044/Subtomograms/ts044/1877_data.mrc	8965.56	3.35445
PseudoSubtomo/job044/Subtomograms/ts044/1878_data.mrc	2607.83	3.32888
PseudoSubtomo/job044/Subtomograms/ts044/1879_data.mrc	4043.47	4.60358
PseudoSubtomo/job044/Subtomograms/ts044/1881_data.mrc	-905.491	1.6489
PseudoSubtomo/job044/Subtomograms/ts044/1882_data.mrc	-2878.51	1.26395
PseudoSubtomo/job044/Subtomograms/ts044/1883_data.mrc	-881.31	2.37841
PseudoSubtomo/job044/Subtomograms/ts044/1884_data.mrc	-4196.56	1.43236
PseudoSubtomo/job044/Subtomograms/ts044/1885_data.mrc	-3101.44	2.16991
PseudoSubtomo/job044/Subtomograms/ts044/1886_data.mrc	712.294	1.04503
PseudoSubtomo/job044/Subtomograms/ts044/1887_data.mrc	-1256.28	1.84577
PseudoSubtomo/job044/Subtomograms/ts044/1888_data.mrc	-3565.22	2.00437
PseudoSubtomo/job044/Subtomograms/ts044/1889_data.mrc	2036.84	4.16736
PseudoSubtomo/job044/Subtomograms/ts044/1890_data.mrc	5654.56	2.55332
PseudoSubtomo/job044/Subtomograms/ts044/1891_data.mrc	-3381.31	1.38019
PseudoSubtomo/job044/Subtomograms/ts044/1892_data.mrc	-4405.33	5.52984
PseudoSubtomo/job044/Subtomograms/ts044/1893_data.mrc	5960.97	3.49139
PseudoSubtomo/job044/Subtomograms/ts044/1894_data.mrc	-2267.56	1.91455
PseudoSubtomo/job044/Subtomograms/ts044/1895_data.mrc	1934.66	1.13746
PseudoSubtomo/job044/Subtomograms/ts044/1896_data.mrc	3823.24	2.44213
PseudoSubtomo/job044/Subtomograms/ts044/1897_data.mrc	4153.56	2.26401
PseudoSubtomo/job044/Subtomograms/ts044/1898_data.mrc	-1415.06	1.79984
PseudoSubtomo/job044/Subtomograms/ts044/1899_data.mrc	-3684.41	3.04864
PseudoSubtomo/job044/Subtomograms/ts044/1900_data.mrc	-2733.33	3.15071
PseudoSubtomo/job044/Subtomograms/ts044/1901_data.mrc	1657.53	1.2495
PseudoSubtomo/job044/Subtomograms/ts044/1902_data.mrc	1337.81	2.56423
PseudoSubtomo/job044/Subtomograms/ts044/1903_data.mrc	4139.55	1.60806
PseudoSubtomo/job044/Subtomograms/ts044/1904_data.mrc	-1658.42	1.25677
PseudoSubtomo/job044/Subtomograms/ts044/1905_data.mrc	-4070.09	2.57503
PseudoSubtomo/job044/Subtomograms/ts044/1906_data.mrc	7633.55	2.38437
PseudoSubtomo/job044/Subtomograms/ts044/1907_data.mrc	3902	1.63492
PseudoSubtomo/job044/Subtomograms/ts044/1908_data.mrc	2065.58	1.89575
PseudoSubtomo/job044/Subtomograms/ts044/1909_data.mrc	8602.58	2.88106
PseudoSubtomo/job044/Subtomograms/ts044/1910_data.mrc	2935.19	4.48586
PseudoSubtomo/job044/Subtomograms/ts044/1911_data.mrc	-1461.49	1.08096
PseudoSubtomo/job044/Subtomograms/ts044/1912_data.mrc	1008.05	1.69145
PseudoSubtomo/job044/Subtomograms/ts044/1913_data.mrc	630.626	1.68812
PseudoSubtomo/job044/Subtomograms/ts044/1914_data.mrc	1919.71	0.903982
PseudoSubtomo/job044/Subtomograms/ts044/1915_data.mrc	-2620.97	3.79841
PseudoSubtomo/job044/Subtomograms/ts044/1916_data.mrc	6062.15	4.10777
PseudoSubtomo/job044/Subtomograms/ts044/1917_data.mrc	3248.83	2.00051
PseudoSubtomo/job044/Subtomograms/ts044/1918_data.mrc	6140.91	2.79556
PseudoSubtomo/job044/Subtomograms/ts044/1919_data.mrc	-564.927	0.994994
PseudoSubtomo/job044/Subtomograms/ts044/1920_data.mrc	2793.95	1.71389
PseudoSubtomo/job044/Subtomograms/ts044/1921_data.mrc	-3028.98	1.03345
PseudoSubtomo/job044/Subtomograms/ts044/1922_data.mrc	1031.55	1.50567
PseudoSubtomo/job044/Subtomograms/ts044/1923_data.mrc	3249.5	2.47365
PseudoSubtomo/job044/Subtomograms/ts044/1924_data.mrc	-1824.36	1.7902
PseudoSubtomo/job044/Subtomograms/ts044/1925_data.mrc	2207.7	1.72291
PseudoSubtomo/job044/Subtomograms/ts044/1926_data.mrc	-2274.42	2.3193
PseudoSubtomo/job044/Subtomograms/ts044/1927_data.mrc	-857.713	1.75126
PseudoSubtomo/job044/Subtomograms/ts044/1928_data.mrc	2227.94	3.1817
PseudoSubtomo/job044/Subtomograms/ts044/1929_data.mrc	1376.89	1.89787
PseudoSubtomo/job044/Subtomograms/ts044/1930_data.mrc	1806.38	1.54381
PseudoSubtomo/job044/Subtomograms/ts044/1931_data.mrc	1947.28	1.83279
PseudoSubtomo/job044/Subtomograms/ts044/1932_data.mrc	-481.486	1.70408
PseudoSubtomo/job044/Subtomograms/ts044/1933_data.mrc	-2662.69	1.85187
PseudoSubtomo/job044/Subtomograms/ts044/1934_data.mrc	-1059.01	1.51518
PseudoSubtomo/job044/Subtomograms/ts044/1935_data.mrc	-1273.74	2.78778
PseudoSubtomo/job044/Subtomograms/ts044/1937_data.mrc	4334.26	2.33969
PseudoSubtomo/job044/Subtomograms/ts044/1938_data.mrc	-2270.79	0.915592
PseudoSubtomo/job044/Subtomograms/ts044/1939_data.mrc	-2010.51	2.36223
PseudoSubtomo/job044/Subtomograms/ts044/1940_data.mrc	-2052.71	1.71866
PseudoSubtomo/job044/Subtomograms/ts044/1941_data.mrc	-1918.64	0.752487
PseudoSubtomo/job044/Subtomograms/ts044/1942_data.mrc	-1733.55	1.49018
PseudoSubtomo/job044/Subtomograms/ts044/1943_data.mrc	-2113.99	1.15652
PseudoSubtomo/job044/Subtomograms/ts044/1944_data.mrc	-865.24	0.750187
PseudoSubtomo/job044/Subtomograms/ts044/1945_data.mrc	-5720.52	2.30571
PseudoSubtomo/job044/Subtomograms/ts044/1946_data.mrc	-642.348	2.63492
PseudoSubtomo/job044/Subtomograms/ts044/1947_data.mrc	-1160.26	1.8768
PseudoSubtomo/job044/Subtomograms/ts044/1948_data.mrc	2349.24	2.37966
PseudoSubtomo/job044/Subtomograms/ts044/1949_data.mrc	-2889.02	3.38958
PseudoSubtomo/job044/Subtomograms/ts044/1951_data.mrc	-1229.19	1.54117
PseudoSubtomo/job044/Subtomograms/ts044/1952_data.mrc	5896.64	2.69305
PseudoSubtomo/job044/Subtomograms/ts044/1953_data.mrc	4981.35	2.22279
PseudoSubtomo/job044/Subtomograms/ts044/1954_data.mrc	-559.479	2.05242
PseudoSubtomo/job044/Subtomograms/ts044/1955_data.mrc	-2408.26	4.10937
PseudoSubtomo/job044/Subtomograms/ts044/1956_data.mrc	-2954.81	1.817
PseudoSubtomo/job044/Subtomograms/ts044/1957_data.mrc	-5471.31	2.53507
PseudoSubtomo/job044/Subtomograms/ts044/1958_data.mrc	-501.442	1.96887
PseudoSubtomo/job044/Subtomograms/ts044/1959_data.mrc	1431.01	2.42247
PseudoSubtomo/job044/Subtomograms/ts044/1960_data.mrc	-3891.7	1.8542
PseudoSubtomo/job044/Subtomograms/ts044/1961_data.mrc	6641.69	3.2038
PseudoSubtomo/job044/Subtomograms/ts044/1962_data.mrc	-1934.09	1.18678
PseudoSubtomo/job044/Subtomograms/ts044/1963_data.mrc	-4144.19	2.33852
PseudoSubtomo/job044/Subtomograms/ts044/1964_data.mrc	-3041.49	2.48345
PseudoSubtomo/job044/Subtomograms/ts044/1965_data.mrc	-274.039	3.30016
PseudoSubtomo/job044/Subtomograms/ts044/1966_data.mrc	3535.99	2.45425
PseudoSubtomo/job044/Subtomograms/ts044/1967_data.mrc	-2347.15	2.95725
PseudoSubtomo/job044/Subtomograms/ts044/1968_data.mrc	-332.298	1.14665
PseudoSubtomo/job044/Subtomograms/ts044/1969_data.mrc	-4922.38	1.97787
PseudoSubtomo/job044/Subtomograms/ts044/1970_data.mrc	-2035.9	0.795442
PseudoSubtomo/job044/Subtomograms/ts044/1971_data.mrc	-788.872	2.1122
PseudoSubtomo/job044/Subtomograms/ts044/1972_data.mrc	-599.908	3.26139
PseudoSubtomo/job044/Subtomograms/ts044/1973_data.mrc	5014.52	2.75776
PseudoSubtomo/job044/Subtomograms/ts044/1974_data.mrc	557.511	2.95189
PseudoSubtomo/job044/Subtomograms/ts044/1975_data.mrc	-3822.89	2.08208
PseudoSubtomo/job044/Subtomograms/ts044/1977_data.mrc	-2446.51	2.01105
PseudoSubtomo/job044/Subtomograms/ts044/1978_data.mrc	-1159.78	0.515362
PseudoSubtomo/job044/Subtomograms/ts044/1979_data.mrc	-3022.96	1.37411
PseudoSubtomo/job044/Subtomograms/ts044/1980_data.mrc	-5291.32	2.15062
PseudoSubtomo/job044/Subtomograms/ts044/1981_data.mrc	1993.52	1.74577
PseudoSubtomo/job044/Subtomograms/ts044/1982_data.mrc	3150.02	1.56209
PseudoSubtomo/job044/Subtomograms/ts044/1983_data.mrc	327.9	2.81494
PseudoSubtomo/job044/Subtomograms/ts044/1984_data.mrc	-377.227	1.25053
PseudoSubtomo/job044/Subtomograms/ts044/1985_data.mrc	-1596.04	0.910688
PseudoSubtomo/job044/Subtomograms/ts044/1986_data.mrc	-1146.66	1.80277
PseudoSubtomo/job044/Subtomograms/ts044/1987_data.mrc	2094.33	0.862244
PseudoSubtomo/job044/Subtomograms/ts044/1988_data.mrc	-3791.01	1.34718
PseudoSubtomo/job044/Subtomograms/ts044/1989_data.mrc	-258.556	1.76667
PseudoSubtomo/job044/Subtomograms/ts044/1990_data.mrc	801.926	3.12881
PseudoSubtomo/job044/Subtomograms/ts044/1991_data.mrc	1182.47	1.80593
PseudoSubtomo/job044/Subtomograms/ts044/1992_data.mrc	-480.816	2.34539
PseudoSubtomo/job044/Subtomograms/ts044/1993_data.mrc	1467.51	1.4211
PseudoSubtomo/job044/Subtomograms/ts044/1994_data.mrc	1932.95	1.3903
PseudoSubtomo/job044/Subtomograms/ts044/1995_data.mrc	-443.272	2.29526
PseudoSubtomo/job044/Subtomograms/ts044/1996_data.mrc	-1627.08	2.36479
PseudoSubtomo/job044/Subtomograms/ts044/1997_data.mrc	2330.21	1.68052
PseudoSubtomo/job044/Subtomograms/ts044/1998_data.mrc	-84.414	1.57037
PseudoSubtomo/job044/Subtomograms/ts044/1999_data.mrc	2076.19	1.57207
PseudoSubtomo/job044/Subtomograms/ts044/2000_data.mrc	-5136.18	2.26359
PseudoSubtomo/job044/Subtomograms/ts044/2001_data.mrc	2281.01	1.91528
PseudoSubtomo/job044/Subtomograms/ts044/2002_data.mrc	-3039.2	1.0469
PseudoSubtomo/job044/Subtomograms/ts044/2003_data.mrc	-1865.46	1.40625
PseudoSubtomo/job044/Subtomograms/ts044/2004_data.mrc	2387.31	5.57756
PseudoSubtomo/job044/Subtomograms/ts044/2006_data.mrc	-3104.39	4.52071
PseudoSubtomo/job044/Subtomograms/ts044/2007_data.mrc	-1064.16	2.43187
PseudoSubtomo/job044/Subtomograms/ts044/2008_data.mrc	-6339.38	2.46472
PseudoSubtomo/job044/Subtomograms/ts044/2009_data.mrc	431.297	0.990455
PseudoSubtomo/job044/Subtomograms/ts044/2010_data.mrc	6056.35	2.26563
PseudoSubtomo/job044/Subtomograms/ts044/2011_data.mrc	-1530.91	0.909605
PseudoSubtomo/job044/Subtomograms/ts044/2012_data.mrc	-1073.35	0.728616
PseudoSubtomo/job044/Subtomograms/ts044/2013_data.mrc	-4630.77	2.04202
PseudoSubtomo/job044/Subtomograms/ts044/2014_data.mrc	-2199.42	2.37714
PseudoSubtomo/job044/Subtomograms/ts044/2015_data.mrc	-2570.37	0.962785
PseudoSubtomo/job044/Subtomograms/ts044/2016_data.mrc	636.19	1.22545
PseudoSubtomo/job044/Subtomograms/ts044/2017_data.mrc	-2347	0.969727
PseudoSubtomo/job044/Subtomograms/ts044/2018_data.mrc	-20.699	0.920367
PseudoSubtomo/job044/Subtomograms/ts044/2019_data.mrc	6991.34	3.33281
PseudoSubtomo/job044/Subtomograms/ts044/2020_data.mrc	-5237.16	2.02424
PseudoSubtomo/job044/Subtomograms/ts044/2021_data.mrc	-846.041	0.76341
PseudoSubtomo/job044/Subtomograms/ts044/2022_data.mrc	-399.633	0.955995
PseudoSubtomo/job044/Subtomograms/ts044/2023_data.mrc	-1675.14	3.00012
PseudoSubtomo/job044/Subtomograms/ts044/2024_data.mrc	4051.24	1.91156
PseudoSubtomo/job044/Subtomograms/ts044/2025_data.mrc	-3524.88	2.08921
PseudoSubtomo/job044/Subtomograms/ts044/2026_data.mrc	-5755.09	3.31266
PseudoSubtomo/job044/Subtomograms/ts044/2027_data.mrc	-4141.12	1.47958
PseudoSubtomo/job044/Subtomograms/ts044/2028_data.mrc	-2924.16	1.2043
PseudoSubtomo/job044/Subtomograms/ts044/2029_data.mrc	-3732.13	2.30154
PseudoSubtomo/job044/Subtomograms/ts044/2030_data.mrc	-1969.88	2.68122
PseudoSubtomo/job044/Subtomograms/ts044/2031_data.mrc	2519.92	1.44561
PseudoSubtomo/job044/Subtomograms/ts044/2032_data.mrc	-354.643	4.68404
PseudoSubtomo/job044/Subtomograms/ts044/2033_data.mrc	-3913.98	1.54987
PseudoSubtomo/job044/Subtomograms/ts044/2034_data.mrc	2440.15	3.06902
PseudoSubtomo/job044/Subtomograms/ts044/2035_data.mrc	2473.17	2.55321
PseudoSubtomo/job044/Subtomograms/ts044/2036_data.mrc	-1646	2.41603
PseudoSubtomo/job044/Subtomograms/ts044/2037_data.mrc	-949.456	0.534516
PseudoSubtomo/job044/Subtomograms/ts044/2038_data.mrc	-4547.42	2.42879
PseudoSubtomo/job044/Subtomograms/ts044/2039_data.mrc	6318.6	3.64697
PseudoSubtomo/job044/Subtomograms/ts044/2040_data.mrc	2817.14	2.26209
PseudoSubtomo/job044/Subtomograms/ts044/2041_data.mrc	1678.51	2.99845
PseudoSubtomo/job044/Subtomograms/ts044/2042_data.mrc	3158.89	1.53722
PseudoSubtomo/job044/Subtomograms/ts044/2043_data.mrc	258.659	1.10662
PseudoSubtomo/job044/Subtomograms/ts044/2044_data.mrc	-5429.27	2.97022
[truncated: 127,949 more rows]
